# Supplementary material for: Transcriptome-wide m6A methylome during osteogenic differentiation of human adipose-derived stem cells
Source: Stem Cell Res Ther. 2021 Sep 1;12:489. doi: 10.1186/s13287-021-02508-1 (PMC8411547; doi:10.1186/s13287-021-02508-1)
Supplement: Supplementary file 2 — Additional file 2: Figure S2. Gene expression profile during osteogenesis of hASCs by RNA-seq. a Volcano plots displaying the DEGs (fold change ≥ 2 and p < 0.05). b Hierarchical clustering analysis of the top 50 DEGs (ranking by p value). c GO enrichment analysis for upregulated genes. d KEGG pathway analysis for upregulated genes. e GO enrichment analysis for downregulated genes. f KEGG pathway analysis for downregulated genes. DEGs, differentially expressed genes; hASCs, human adipose-derived stem cells; uhASCs, undifferentiated hASCs; dhASCs, osteogenically differentiated hASCs; GO, gene ontology; KEGG, Kyoto Encyclopedia of Genes and Genomes; FC, fold change. [file 13287_2021_2508_MOESM2_ESM.zip]

Archive with 2 entries (2 files):
- Supplementary Figure S2a-b.jpg
- Supplementary Figure S2c-f.jpg
