# Supplementary material for: Transcriptome-wide m6A methylome during osteogenic differentiation of human adipose-derived stem cells
Source: Stem Cell Res Ther. 2021 Sep 1;12:489. doi: 10.1186/s13287-021-02508-1 (PMC8411547; doi:10.1186/s13287-021-02508-1)
Supplement: Supplementary file 4 — Additional file 4: Table S2. Full list of DMGs (uhASCs vs dhASCs). [file 13287_2021_2508_MOESM4_ESM.xlsx]

## Sheet: Sheet1
Gene	Transcript ID	Chr	Start	End	P value	FC	Regulation
NUDT4B	ENST00000322209	chr1	148748953	148749247	1e-46	-5.78	down
CHST8	ENST00000650847	chr19	33772791	33773000	0.00144544	-5.57	down
C11orf44	ENST00000317019	chr11	130715177	130715475	0.0269153	-5.46	down
MYCL	ENST00000397332	chr1	39895965	39896534	0.000354813	-5.3	down
GOSR2	ENST00000640792	chr17	46964434	46964733	0.0416869	-5.09	down
ATF3	ENST00000366981	chr1	212618623	212618743	0.00549541	-5.02	down
AADAC	ENST00000232892	chr3	151814103	151814251	0.0457088	-5	down
GOLGA8N	ENST00000448387	chr15	32599455	32599770	1.86209e-06	-4.86	down
PSMC1	ENST00000553835	chr14	90267920	90268160	0.000251189	-4.85	down
BSN	ENST00000296452	chr3	49655753	49655873	0.040738	-4.75	down
GATD3A	ENST00000645487	chr21	44137563	44140507	1.25893e-13	-4.75	down
AL732372	ENST00000455464	chr1	494486	494666	0.0144544	-4.42	down
ANKRD18B	ENST00000290943	chr9	33548060	33548299	0.00630957	-4.39	down
LINC01002	ENST00000632790	chr19	200468	200676	0.00467735	-4.37	down
LIPI	ENST00000344577	chr21	14143985	14144043	0.0275423	-4.32	down
PSMC1	ENST00000553835	chr14	90268012	90268162	0.00524807	-4.22	down
TRAPPC9	ENST00000648948	chr8	140098481	140098660	0.0147911	-4.13	down
ZNF765	ENST00000594030	chr19	53429994	53430173	0.0251189	-4.12	down
BEAN1	ENST00000536005	chr16	66437805	66437954	0.00891251	-4.1	down
ANKRD29	ENST00000592179	chr18	23648556	23648705	0.00660693	-4.06	down
KRT222	ENST00000394049	chr17	40660079	40660169	0.0134896	-4.02	down
KRT222	ENST00000394049	chr17	40660077	40660167	0.017378	-3.91	down
AP001362	ENST00000648185	chr11	65671598	65671687	0.0123027	-3.87	down
PMEPA1	ENST00000395816	chr20	57710540	57711366	0.00549541	-3.83	down
AC044802	ENST00000501143	chr16	66752617	66753398	0.00218776	-3.81	down
ENPP7P4	ENST00000487446	chr3	125886691	125886900	0.000269153	-3.81	down
GLYATL1	ENST00000317391	chr11	58955905	58956234	0.00954993	-3.81	down
PLD4	ENST00000649344	chr14	104933000	104933179	0.0331131	-3.81	down
ITGB1	ENST00000534049	chr10	32958849	32960402	0.0295121	-3.78	down
APBA2	ENST00000561069	chr15	29117595	29117745	0.0239883	-3.72	down
PRKN	ENST00000366898	chr6	161348585	161348764	0.0138038	-3.71	down
TNFRSF8	ENST00000263932	chr1	12143641	12144118	0.00213796	-3.65	down
ANKRD11	ENST00000378330	chr16	89272024	89272414	0.00338844	-3.61	down
BOLA2B	ENST00000569282	chr16	30192934	30193231	1.25893e-27	-3.6	down
HUNK	ENST00000270112	chr21	31873349	31873708	0.000691831	-3.6	down
RESF1	ENST00000540924	chr12	31959400	31959691	0.047863	-3.58	down
RRN3P2	ENST00000564580	chr16	29116479	29116599	0.00812831	-3.58	down
MAP3K2-DT	ENST00000433673	chr2	127400371	127400580	0.0158489	-3.57	down
STAC3	ENST00000554578	chr12	57243513	57243692	0.00831764	-3.54	down
AC007842	ENST00000597336	chr19	40023714	40023923	0.0112202	-3.53	down
PCDHGA8	ENST00000398604	chr5	141392704	141392824	0.018197	-3.53	down
AL590705	ENST00000607322	chr9	97237916	97238005	0.0489779	-3.49	down
LINC01002	ENST00000632790	chr19	200442	200681	0.0489779	-3.49	down
ZNF813	ENST00000396403	chr19	53491444	53491683	0.00371535	-3.49	down
KIAA0895	ENST00000297063	chr7	36333929	36334079	0.0346737	-3.46	down
ENKUR	ENST00000483339	chr10	25015917	25016126	0.00851138	-3.45	down
RNF41	ENST00000548120	chr12	56208487	56210069	0.042658	-3.43	down
MORN1	ENST00000378531	chr1	2385592	2385772	0.0288403	-3.39	down
LGI2	ENST00000382114	chr4	25000613	25000762	0.0371535	-3.34	down
RGS12	ENST00000344733	chr4	3439703	3439913	0.0190546	-3.34	down
FBH1	ENST00000397269	chr10	5935404	5935584	0.0123027	-3.33	down
KIF16B	ENST00000354981	chr20	16368589	16368769	0.00758578	-3.33	down
CCDC114	ENST00000504608	chr19	48321685	48321864	0.00912011	-3.32	down
MAPT	ENST00000262410	chr17	45983303	45983812	0.00275423	-3.29	down
ZNF493	ENST00000392288	chr19	21425534	21426014	0.00020893	-3.29	down
MIR137HG	ENST00000602672	chr1	98043723	98043902	0.0109648	-3.26	down
DNM1P46	ENST00000415963	chr15	99801113	99804824	0.0295121	-3.24	down
ZNF384	ENST00000319770	chr12	6671829	6671979	0.0380189	-3.19	down
AC005736	ENST00000576810	chr16	3950436	3950496	0.0316228	-3.17	down
LINC00963	ENST00000453213	chr9	129496929	129498434	6.76083e-05	-3.17	down
MTHFR	ENST00000376592	chr1	11805191	11805423	0.0281838	-3.17	down
TRNT1	ENST00000651591	chr3	3127322	3127621	0.0204174	-3.17	down
FBXL8	ENST00000517382	chr16	67164540	67164630	0.0251189	-3.16	down
CCDC92	ENST00000542348	chr12	123932043	123933390	0.0354813	-3.14	down
LINC00242	ENST00000437615	chr6	169788820	169789060	0.0457088	-3.13	down
OPRL1	ENST00000336866	chr20	64099957	64100345	0.00912011	-3.13	down
MECP2	ENST00000303391	chrX	154090858	154090978	0.047863	-3.1	down
KBTBD4	ENST00000526005	chr11	47578639	47578699	0.0251189	-3.07	down
PCNX4	ENST00000317623	chr14	60141166	60141436	0.000489779	-3.06	down
FARP2	ENST00000264042	chr2	241488757	241488936	0.0131826	-3	down
PPP1R14C	ENST00000361131	chr6	150248863	150249013	0.0154882	-3	down
TPST1	ENST00000490159	chr7	66389920	66390100	0.0346737	-2.99	down
ADAMTSL1	ENST00000327883	chr9	18681022	18681232	0.0218776	-2.98	down
AP000523	ENST00000398242	chr22	15854405	15854734	0.0134896	-2.98	down
THAP9	ENST00000506208	chr4	82906365	82906574	0.042658	-2.96	down
AC002310	ENST00000457283	chr16	30536515	30536785	0.0323594	-2.94	down
NPIPB13	ENST00000520915	chr16	30222937	30223116	0.0162181	-2.93	down
SDHA	ENST00000617470	chr5	250179	250299	0.0194984	-2.9	down
SYT12	ENST00000393946	chr11	67049188	67049846	0.00102329	-2.88	down
AC005828	ENST00000582741	chr17	63455022	63455200	0.0107152	-2.83	down
GPAA1P2	ENST00000606848	chr2	110386645	110387002	0.00047863	-2.83	down
OLMALINC	ENST00000641708	chr10	100388194	100388314	0.0269153	-2.81	down
RASGRP3	ENST00000402538	chr2	33562774	33563043	0.030903	-2.81	down
STARD8	ENST00000252336	chrX	68724076	68724468	0.000301995	-2.81	down
AC004816	ENST00000622856	chr14	70822117	70823984	0.0323594	-2.8	down
AC073621	ENST00000381380	chr17	17422769	17423032	0.00269153	-2.77	down
SUSD5	ENST00000309558	chr3	33153867	33174958	0.0147911	-2.77	down
LINC01239	ENST00000433645	chr9	22646290	22682560	0.0213796	-2.76	down
GPAA1P2	ENST00000606848	chr2	110386664	110386992	0.000933254	-2.73	down
LINC00662	ENST00000588150	chr19	27771777	27775770	0.00645654	-2.7	down
AC092111	ENST00000618256	chr12	8220066	8220366	0.00501187	-2.67	down
AC245060	ENST00000652112	chr22	22321649	22321768	0.0169824	-2.67	down
ELFN2	ENST00000402918	chr22	37369694	37369993	3.46737e-05	-2.67	down
AC005224	ENST00000458492	chr17	14216977	14217479	0.00977237	-2.66	down
CALHM6	ENST00000368606	chr6	116463445	116463682	0.0102329	-2.64	down
SAMD3	ENST00000439090	chr6	130144488	130144668	0.00794328	-2.62	down
NR2F1-AS1	ENST00000607797	chr5	93543826	93544805	0.00524807	-2.61	down
SAMD3	ENST00000439090	chr6	130144495	130144675	0.0060256	-2.6	down
ST3GAL5	ENST00000640322	chr2	85889309	85890748	0.0457088	-2.6	down
GOLGA8N	ENST00000605665	chr15	32600415	32603389	9.77237e-07	-2.59	down
P2RX6	ENST00000591411	chr22	21009480	21009926	0.00281838	-2.59	down
ENDOV	ENST00000520484	chr17	80417731	80417941	0.00295121	-2.58	down
SAMD15	ENST00000533095	chr14	77377586	77377735	0.0213796	-2.58	down
RPS2P32	ENST00000439199	chr7	23491216	23491364	0.0158489	-2.57	down
ZNF815P	ENST00000434898	chr7	5847530	5847769	0.00338844	-2.57	down
C2orf92	ENST00000608777	chr2	97668395	97668684	0.0380189	-2.54	down
EFCAB13	ENST00000523285	chr17	47323470	47323739	0.00891251	-2.54	down
TADA2A	ENST00000615182	chr17	37479275	37479425	0.0147911	-2.53	down
ELFN2	ENST00000402918	chr22	37373820	37374149	0.00190546	-2.52	down
PDE5A	ENST00000394439	chr4	119606898	119607138	0.0128825	-2.52	down
ZNF235	ENST00000592844	chr19	44288711	44289190	0.00933254	-2.52	down
AK9	ENST00000424296	chr6	109632259	109632379	0.0144544	-2.51	down
BACH1	ENST00000548219	chr21	29299425	29299515	0.00194984	-2.49	down
IL3RA	ENST00000331035	chrX	1352173	1356335	0.000501187	-2.49	down
GPAA1P2	ENST00000606848	chr2	110386651	110387010	0.00158489	-2.47	down
AL117335	ENST00000615777	chr20	1890708	1891012	0.00346737	-2.44	down
FRZB	ENST00000295113	chr2	182834653	182834922	0.00851138	-2.43	down
AL390066	ENST00000456414	chr1	116493046	116493614	2.18776e-05	-2.42	down
ST8SIA4	ENST00000231461	chr5	100811602	100811931	0.000389045	-2.42	down
TMEM178A	ENST00000437068	chr2	39665193	39665343	0.0398107	-2.42	down
TRAF4	ENST00000262395	chr17	28750089	28750179	0.0165959	-2.42	down
PDE4DIP	ENST00000524974	chr1	148941881	148942121	0.0109648	-2.4	down
HOOK3	ENST00000527306	chr8	42986697	42994485	0.00269153	-2.39	down
TERF1	ENST00000276602	chr8	73031266	73031386	0.0234423	-2.38	down
HIST2H3PS2	ENST00000392948	chr1	143905556	143905761	0.00245471	-2.37	down
RIMBP3	ENST00000619918	chr22	18607102	18607401	0.000107152	-2.37	down
ZNF493	ENST00000392288	chr19	21423436	21423585	0.0346737	-2.37	down
MTMR3	ENST00000401950	chr22	30023466	30023646	0.0109648	-2.35	down
RIMBP3B	ENST00000620804	chr22	21388401	21388610	0.0346737	-2.35	down
CERS5	ENST00000422340	chr12	50165031	50165589	0.0331131	-2.32	down
HOXC12	ENST00000243103	chr12	53956919	53957219	0.00263027	-2.32	down
LRRC37B	ENST00000543378	chr17	32040466	32040672	0.0489779	-2.32	down
AC012668	ENST00000457625	chr2	215546395	215665427	0.00549541	-2.31	down
CD274	ENST00000381573	chr9	5467868	5468168	0.0204174	-2.31	down
FBXO24	ENST00000241071	chr7	100600577	100600847	0.00537032	-2.31	down
KIF27	ENST00000297814	chr9	83899674	83903139	0.0169824	-2.28	down
REXO5	ENST00000568894	chr16	20806328	20806477	0.00524807	-2.28	down
GTF2IP1	ENST00000618412	chr7	75186253	75186672	7.94328e-05	-2.27	down
HOXB3	ENST00000489475	chr17	48582455	48590136	0.0239883	-2.25	down
NBR1	ENST00000341165	chr17	43170438	43170618	0.0251189	-2.25	down
HTR7	ENST00000277874	chr10	90742409	90743652	0.0354813	-2.23	down
HERC2P2	ENST00000613386	chr15	22579784	22587434	0.00151356	-2.22	down
ZNF763	ENST00000592625	chr19	11978181	11978421	0.0128825	-2.22	down
INA	ENST00000369849	chr10	103290107	103290346	0.0114815	-2.21	down
BRCA1	ENST00000634433	chr17	43138849	43140071	0.00398107	-2.18	down
LINC01301	ENST00000530725	chr8	60404759	60405088	0.0194984	-2.18	down
APCDD1L-DT	ENST00000427140	chr20	58573652	58573802	0.0301995	-2.16	down
L2HGDH	ENST00000261699	chr14	50244038	50244218	0.0138038	-2.15	down
ZNF211	ENST00000407202	chr19	57633820	57633909	0.0398107	-2.12	down
ZNF763	ENST00000592625	chr19	11978226	11978405	0.0223872	-2.1	down
AC006001	ENST00000439360	chr7	66669235	66669826	0.0169824	-2.09	down
DBH	ENST00000393056	chr9	133655952	133656397	0.0346737	-2.09	down
WDR19	ENST00000506869	chr4	39273695	39273875	9.77237e-05	-2.08	down
AC013451	ENST00000556652	chr14	74614723	74615051	0.000323594	-2.07	down
PCSK7	ENST00000320934	chr11	117207146	117207798	0.000831764	-2.06	down
ADAP1	ENST00000265846	chr7	898838	899071	0.0245471	-2.04	down
TTC28	ENST00000612946	chr22	27978194	27978254	0.00331131	-2.04	down
ZNF718	ENST00000510175	chr4	124501	124650	0.00891251	-2.04	down
ZNF85	ENST00000328178	chr19	20949799	20949979	0.0165959	-2.04	down
PCSK7	ENST00000320934	chr11	117207091	117207241	0.00194984	-2.03	down
ZFYVE26	ENST00000394455	chr14	67761250	67761370	0.018197	-2.03	down
DLG5-AS1	ENST00000632919	chr10	77927432	77928215	0.00281838	-2.01	down
RAB43P1	ENST00000561790	chr16	46626404	46626610	0.000645654	-2.01	down
ST5	ENST00000530438	chr11	8810792	8811032	0.0223872	-2	down
WDR83	ENST00000546754	chr19	12666832	12666921	0.0125893	-2	down
ZNF607	ENST00000355202	chr19	37699366	37706391	1.7378e-05	-2	down
SLC16A1	ENST00000369626	chr1	112911847	112912026	0.0389045	-1.99	down
EFHC1	ENST00000635760	chr6	52490144	52490443	2.51189e-11	-1.98	down
ZSCAN23	ENST00000481983	chr6	28434562	28434681	0.0316228	-1.98	down
ZNF682	ENST00000594127	chr19	20006845	20007293	0.0234423	-1.97	down
IFT122	ENST00000431818	chr3	129513729	129513908	0.017378	-1.96	down
STIM2	ENST00000467087	chr4	27024992	27025171	0.00131826	-1.96	down
HOMER1	ENST00000334082	chr5	79513948	79514038	0.0239883	-1.95	down
CALHM6	ENST00000368606	chr6	116463460	116463667	0.0389045	-1.94	down
FAM133B	ENST00000438306	chr7	92562080	92565668	1.58489e-15	-1.94	down
LINC00632	ENST00000648200	chrX	140773035	140773365	0.047863	-1.94	down
NUDT16P1	ENST00000499077	chr3	131362372	131363700	0.00630957	-1.94	down
PPP1R26	ENST00000602993	chr9	135479897	135482736	0.00549541	-1.94	down
RRP7BP	ENST00000357802	chr22	42571515	42571693	0.0112202	-1.94	down
AC124312	ENST00000551312	chr15	24989813	24990083	0.00537032	-1.93	down
ADAP1	ENST00000265846	chr7	898709	899061	0.00151356	-1.93	down
CKMT2	ENST00000511719	chr5	81236101	81237842	0.0245471	-1.93	down
HSF4	ENST00000522870	chr16	67165050	67165439	1.41254e-05	-1.93	down
TTC25	ENST00000377540	chr17	41938711	41939133	0.0154882	-1.93	down
HSF4	ENST00000522870	chr16	67165069	67165428	2.95121e-05	-1.92	down
PLEKHG1	ENST00000644968	chr6	150840344	150840822	0.0489779	-1.92	down
PLIN4	ENST00000301286	chr19	4502989	4503169	0.0446684	-1.92	down
AC008969	ENST00000550135	chr19	58003754	58004024	0.00891251	-1.91	down
LSP1	ENST00000311604	chr11	1890072	1890311	0.0120226	-1.91	down
ZDHHC23	ENST00000330212	chr3	113961077	113961527	0.0123027	-1.91	down
ADPRH	ENST00000478399	chr3	119579807	119579897	0.0446684	-1.89	down
TBC1D14	ENST00000410031	chr4	6923857	6954324	7.94328e-17	-1.89	down
MMRN2	ENST00000372027	chr10	86942765	86943064	0.0144544	-1.88	down
ACAD8	ENST00000281182	chr11	134262977	134263335	0.0125893	-1.87	down
HIST2H3PS2	ENST00000392948	chr1	143905574	143915486	0.0275423	-1.87	down
ZNF836	ENST00000599618	chr19	52154908	52155238	0.00177828	-1.87	down
AC084337	ENST00000524809	chr11	6489109	6489288	0.0269153	-1.85	down
PANX2	ENST00000159647	chr22	50179817	50180055	0.000269153	-1.85	down
AC000403	ENST00000613696	chr13	76890657	76891105	0.0251189	-1.84	down
CROCCP3	ENST00000263511	chr1	16467767	16468302	0.000275423	-1.84	down
BBC3	ENST00000300880	chr19	47232556	47232766	0.000616595	-1.83	down
KIF3A	ENST00000378746	chr5	132696552	132699189	0.00776247	-1.83	down
QRICH2	ENST00000636395	chr17	76293627	76293837	0.020893	-1.83	down
ALMS1	ENST00000484298	chr2	73448036	73448306	0.0112202	-1.82	down
TRMT44	ENST00000531038	chr4	8478512	8478752	0.0109648	-1.82	down
CHST1	ENST00000308064	chr11	45650649	45650829	0.00134896	-1.81	down
CIITA	ENST00000644232	chr16	10941191	10941491	0.0151356	-1.81	down
KDM4D	ENST00000335080	chr11	94998625	94998863	0.00870964	-1.81	down
FANK1	ENST00000368693	chr10	126009382	126009562	0.00162181	-1.8	down
UBN1	ENST00000262376	chr16	4881015	4881164	6.30957e-16	-1.8	down
CAPN15	ENST00000219611	chr16	538530	538710	0.0245471	-1.79	down
DARS-AS1	ENST00000419808	chr2	136007436	136007706	0.0288403	-1.79	down
NUDT14	ENST00000392568	chr14	105175516	105175904	0.0416869	-1.79	down
AC139795	ENST00000500444	chr5	177632422	177672090	0.0338844	-1.78	down
KIAA0895L	ENST00000568563	chr16	67180061	67180360	3.16228e-13	-1.78	down
NTN1	ENST00000173229	chr17	9243281	9243790	0.00234423	-1.78	down
STARD9	ENST00000290607	chr15	42686980	42687160	0.0154882	-1.78	down
Z68871	ENST00000426528	chrX	102884267	102884567	0.0316228	-1.78	down
DMAP1	ENST00000361745	chr1	44217987	44218137	0.0162181	-1.77	down
HR	ENST00000381418	chr8	22127543	22127951	0.000102329	-1.76	down
NPC1	ENST00000591107	chr18	23534160	23534310	0.0457088	-1.74	down
PRKCE	ENST00000306156	chr2	46186102	46186162	0.042658	-1.74	down
PRKRA-AS1	ENST00000420672	chr2	178430817	178431213	0.00288403	-1.74	down
CCDC183	ENST00000479371	chr9	136800397	136800637	0.0123027	-1.73	down
ECM2	ENST00000444490	chr9	92496424	92500967	1.25893e-24	-1.73	down
CROCCP3	ENST00000263511	chr1	16467735	16468302	0.00047863	-1.72	down
AC006254	ENST00000468472	chr3	52833211	52833330	0.0371535	-1.71	down
CDK11A	ENST00000356200	chr1	1722762	1723908	0.00131826	-1.71	down
TRIM7	ENST00000274773	chr5	181194104	181194433	0.0190546	-1.71	down
ARHGEF34P	ENST00000483587	chr7	144285326	144285744	0.000933254	-1.7	down
MMADHC	ENST00000428879	chr2	149587400	149587721	0.00794328	-1.7	down
CCDC183	ENST00000479371	chr9	136800395	136802742	0.0263027	-1.69	down
TMEM65	ENST00000297632	chr8	124307209	124307329	0.0251189	-1.69	down
ADNP2	ENST00000559951	chr18	80109442	80109844	0.00758578	-1.68	down
PLXNA3	ENST00000369682	chrX	154475563	154475803	0.0102329	-1.68	down
ESM1	ENST00000381405	chr5	54979123	54979422	0.0030903	-1.67	down
NFATC4	ENST00000413692	chr14	24379484	24379574	0.0457088	-1.67	down
PCMTD2	ENST00000608844	chr20	64259948	64260247	5.01187e-19	-1.67	down
SERPINB8	ENST00000636430	chr18	64004891	64005280	0.0275423	-1.67	down
SLC35C2	ENST00000543605	chr20	46347389	46347659	0.0123027	-1.67	down
PLA2R1	ENST00000460710	chr2	159934851	159935090	0.0169824	-1.66	down
SHROOM3	ENST00000296043	chr4	76740615	76740675	0.0204174	-1.66	down
WDR61	ENST00000558453	chr15	78277835	78278222	0.047863	-1.66	down
C13orf46	ENST00000636427	chr13	113955922	113956222	0.0123027	-1.65	down
ZNF222	ENST00000587846	chr19	44027461	44028326	0.0158489	-1.65	down
FAM21FP	ENST00000608251	chr10	45726952	45727161	0.00645654	-1.64	down
FBXL22	ENST00000360587	chr15	63601652	63602100	0.011749	-1.64	down
LEPROTL1	ENST00000523116	chr8	30137973	30138183	0.0323594	-1.64	down
LINC01711	ENST00000598340	chr20	58634801	58635094	0.0158489	-1.64	down
SET	ENST00000409104	chr9	128683894	128685148	4.7863e-10	-1.64	down
AKR1C1	ENST00000380872	chr10	4982685	4982954	0.000549541	-1.63	down
GAPDHS	ENST00000586334	chr19	35542867	35543017	0.0288403	-1.63	down
PLCL1	ENST00000487695	chr2	197804983	198001979	0.0177828	-1.63	down
AC005670	ENST00000571841	chr17	47018047	47018435	0.0346737	-1.62	down
POLD1	ENST00000600746	chr19	50384353	50387802	7.94328e-09	-1.62	down
EHD4	ENST00000220325	chr15	41896232	41896352	0.0245471	-1.61	down
FAM120C	ENST00000375180	chrX	54171872	54182533	3.38844e-05	-1.61	down
AC100835	ENST00000617850	chr15	74598979	74599397	0.00446684	-1.59	down
CCZ1	ENST00000325974	chr7	5925640	5925879	6.16595e-10	-1.59	down
FAM27E3	ENST00000418795	chr9	67718413	67718767	0.0467735	-1.59	down
MMADHC	ENST00000428879	chr2	149587419	149587748	0.0147911	-1.59	down
ZNF490	ENST00000311437	chr19	12577539	12577868	0.0047863	-1.59	down
CHST7	ENST00000276055	chrX	46574735	46574824	0.00912011	-1.58	down
FNIP2	ENST00000264433	chr4	158861720	158868105	0.0489779	-1.58	down
KDM6A	ENST00000382899	chrX	45111522	45111792	4.7863e-08	-1.58	down
NT5C1B	ENST00000490687	chr2	18587031	18589445	0.0020893	-1.58	down
MUC1	ENST00000620103	chr1	155191874	155191934	1.47911e-05	-1.57	down
FAM78A	ENST00000372271	chr9	131276301	131276510	0.00812831	-1.56	down
LTBR	ENST00000539925	chr12	6389132	6389371	0.0011749	-1.56	down
NPIPB12	ENST00000458643	chr16	29485408	29485498	0.0371535	-1.56	down
PCLAF	ENST00000300035	chr15	64364663	64364813	0.00213796	-1.56	down
RASAL2-AS1	ENST00000421505	chr1	178093148	178093386	0.0204174	-1.56	down
AC010654	ENST00000615722	chr16	11797916	11798275	0.000501187	-1.55	down
AL139384	ENST00000612143	chr13	112688322	112688710	0.011749	-1.55	down
CUTALP	ENST00000638905	chr9	120844786	120844906	0.0281838	-1.55	down
PAXBP1-AS1	ENST00000458479	chr21	32728355	32729254	0.0234423	-1.55	down
GLS	ENST00000320717	chr2	190932703	190932883	3.16228e-18	-1.54	down
SLC22A5	ENST00000245407	chr5	132394356	132394536	0.00691831	-1.54	down
XPNPEP3	ENST00000428799	chr22	40926293	40926473	0.000269153	-1.54	down
CCZ1	ENST00000325974	chr7	5925653	5925892	5.24807e-10	-1.53	down
HTR5BP	ENST00000430851	chr2	117903300	117921792	0.000123027	-1.53	down
AL162311	ENST00000555918	chr14	35825899	35826168	0.0436516	-1.52	down
DDX17	ENST00000403230	chr22	38483468	38483677	1.58489e-22	-1.51	down
HIST2H2BE	ENST00000369155	chr1	149884548	149884666	0.0295121	-1.51	down
HNRNPUL1	ENST00000352456	chr19	41262496	41262754	0.0467735	-1.51	down
IL21R	ENST00000564089	chr16	27448709	27449065	0.0467735	-1.51	down
TMEM132B	ENST00000299308	chr12	125657702	125658152	1.31826e-06	-1.51	down
AP3S2	ENST00000617003	chr15	89894255	89894638	0.00346737	-1.5	down
HUNK	ENST00000270112	chr21	32000856	32001753	0.0371535	-1.5	down
PRICKLE1	ENST00000345127	chr12	42524759	42525029	0.0295121	-1.5	down
SLC37A1	ENST00000398341	chr21	42579759	42580632	0.0251189	-1.5	down
ATP2C1	ENST00000533801	chr3	130894015	130894165	0.0346737	-1.49	down
PFKFB2	ENST00000464777	chr1	207049170	207053332	0.00165959	-1.49	down
PGK1	ENST00000644362	chrX	78046345	78046645	0.00229087	-1.49	down
TIMM21	ENST00000169551	chr18	74158411	74158739	4.0738e-08	-1.48	down
ZNF451	ENST00000515290	chr6	57102703	57103182	0.00213796	-1.48	down
AC006254	ENST00000468472	chr3	52833202	52833377	0.0269153	-1.47	down
IQCD	ENST00000299732	chr12	113207497	113208427	0.000177828	-1.47	down
ERCC4	ENST00000311895	chr16	13934171	13934440	0.00234423	-1.46	down
IPPK	ENST00000486841	chr9	92619990	92620379	0.000380189	-1.46	down
VARS2	ENST00000477288	chr6	30926249	30926459	3.63078e-05	-1.46	down
DIS3	ENST00000377767	chr13	72755162	72755341	0.00199526	-1.45	down
IPPK	ENST00000287996	chr9	92619996	92620325	0.000724436	-1.45	down
LINC01852	ENST00000434223	chr15	38072478	38072683	0.00912011	-1.45	down
DUS2	ENST00000564975	chr16	68023261	68023470	0.00933254	-1.44	down
HYLS1	ENST00000526028	chr11	125887675	125887931	0.0104713	-1.44	down
PCNT	ENST00000359568	chr21	46366808	46381721	1.99526e-18	-1.44	down
RPS6KA1	ENST00000374168	chr1	26574164	26574642	0.00398107	-1.44	down
CA12	ENST00000178638	chr15	63323202	63323381	0.0457088	-1.43	down
ITGA7	ENST00000553804	chr12	55684568	55684628	0.0467735	-1.43	down
VPS54	ENST00000409558	chr2	63949147	63962340	7.58578e-07	-1.43	down
AGAP9	ENST00000452145	chr10	47502868	47503196	0.000977237	-1.42	down
MYO19	ENST00000610930	chr17	36534757	36534967	0.0275423	-1.42	down
NPIPB5	ENST00000415654	chr16	22532299	22532388	0.000346737	-1.42	down
SPEF2	ENST00000282469	chr5	35670084	35670204	0.0457088	-1.42	down
GPRC5A	ENST00000014914	chr12	12912401	12912700	3.71535e-07	-1.41	down
PCSK7	ENST00000320934	chr11	117205984	117206253	2.51189e-71	-1.41	down
PCSK7	ENST00000320934	chr11	117205986	117206255	7.94328e-73	-1.41	down
ITGB8	ENST00000537992	chr7	20401737	20401917	0.0288403	-1.4	down
CDH11	ENST00000563255	chr16	65123871	65124245	0.011749	-1.39	down
COPB2	ENST00000333188	chr3	139389530	139389680	0.0371535	-1.39	down
CREB1	ENST00000430624	chr2	207581734	207582123	9.77237e-09	-1.39	down
LRRK2	ENST00000416796	chr12	40225027	40225177	0.0147911	-1.39	down
QRICH2	ENST00000532549	chr17	76280313	76280724	0.00074131	-1.39	down
COX19	ENST00000457254	chr7	965494	965704	0.0213796	-1.38	down
PIGA	ENST00000333590	chrX	15321697	15324739	0.0213796	-1.38	down
PTPN4	ENST00000263708	chr2	119977048	119977467	0.00851138	-1.38	down
RPAP2	ENST00000610020	chr1	92400918	92401217	0.0316228	-1.38	down
ZNF17	ENST00000307658	chr19	57420447	57420685	0.000776247	-1.38	down
GATA6	ENST00000269216	chr18	22200767	22204992	1.54882e-07	-1.37	down
PCDHB7	ENST00000231137	chr5	141172738	141173276	0.0134896	-1.37	down
TSLP	ENST00000420978	chr5	111076208	111076566	0.0416869	-1.36	down
AC092171	ENST00000610122	chr7	5427408	5427647	0.0371535	-1.35	down
ACOT2	ENST00000538782	chr14	73575030	73575329	1.25893e-20	-1.35	down
PLCL1	ENST00000428675	chr2	198083839	198084199	0.00436516	-1.35	down
INTS2	ENST00000617492	chr17	61867434	61867673	0.00977237	-1.34	down
LNP1	ENST00000466996	chr3	100401532	100401800	0.0245471	-1.34	down
SEL1L3	ENST00000399878	chr4	25847507	25847687	0.0457088	-1.34	down
USP34	ENST00000411912	chr2	61214238	61214538	1.99526e-11	-1.34	down
WASHC2C	ENST00000359860	chr10	45726783	45727231	0.00758578	-1.34	down
ZNF445	ENST00000396077	chr3	44442466	44442706	9.33254e-07	-1.34	down
AC009163	ENST00000567194	chr16	75434222	75434698	0.0213796	-1.33	down
ACSF3	ENST00000562750	chr16	89150508	89150897	0.0190546	-1.33	down
RIBC2	ENST00000614167	chr22	45418207	45426079	0.00380189	-1.33	down
DUS2	ENST00000569289	chr16	68023294	68023442	0.0281838	-1.32	down
GLIS3	ENST00000324333	chr9	3824666	3824846	0.00109648	-1.31	down
RCSD1	ENST00000537350	chr1	167697240	167705078	0.01	-1.31	down
SENP6	ENST00000370010	chr6	75663354	75663474	1.58489e-10	-1.31	down
AP004609	ENST00000610705	chr11	118791672	118791971	0.0120226	-1.3	down
FAS	ENST00000612663	chr10	88990561	88990741	8.51138e-05	-1.3	down
NLRX1	ENST00000409991	chr11	119168727	119168877	0.0144544	-1.3	down
STK40	ENST00000373129	chr1	36372769	36385896	0.00123027	-1.3	down
ANKMY1	ENST00000373318	chr2	240529097	240529427	0.00017378	-1.29	down
DBNDD2	ENST00000372723	chr20	45410016	45410313	1.65959e-08	-1.29	down
LRRC37B	ENST00000543378	chr17	32022531	32022650	0.0363078	-1.29	down
MTERF4	ENST00000464344	chr2	241095217	241095457	1.07152e-10	-1.29	down
ZNF814	ENST00000596604	chr19	57870647	57870887	0.00812831	-1.29	down
ARF3	ENST00000256682	chr12	48956306	48956395	0.030903	-1.28	down
DBNDD2	ENST00000372723	chr20	45410044	45410342	8.31764e-09	-1.28	down
GNPDA2	ENST00000608855	chr4	44707660	44707780	0.0346737	-1.28	down
HNRNPLL	ENST00000449105	chr2	38581307	38581846	0.00457088	-1.28	down
PIK3R3	ENST00000262741	chr1	46043464	46043733	0.0128825	-1.28	down
ZFHX3	ENST00000268489	chr16	72784895	72785075	0.0165959	-1.28	down
DDX31	ENST00000372159	chr9	132662458	132669891	2.88403e-07	-1.27	down
DGAT1	ENST00000528718	chr8	144326730	144326910	0.0213796	-1.27	down
GPC6	ENST00000377047	chr13	93830172	93830382	2.75423e-10	-1.27	down
SGK3	ENST00000523401	chr8	66679854	66712806	0.0301995	-1.27	down
ZC2HC1C	ENST00000238686	chr14	75071084	75071473	0.0457088	-1.27	down
ZNF404	ENST00000588094	chr19	43901057	43901385	0.0239883	-1.27	down
AL021707	ENST00000609212	chr22	38742625	38743000	0.00112202	-1.26	down
RHBDL1	ENST00000352681	chr16	678089	678268	0.0398107	-1.26	down
TULP4	ENST00000367097	chr6	158312465	158312765	0.00630957	-1.26	down
CNIH3	ENST00000272133	chr1	224740106	224740315	0.0354813	-1.25	down
CUL9	ENST00000451399	chr6	43187851	43188150	1.14815e-05	-1.25	down
GRIA1	ENST00000285900	chr5	153813091	153813570	0.0234423	-1.25	down
KIAA0319L	ENST00000431916	chr1	35506654	35507103	3.98107e-11	-1.25	down
NEK11	ENST00000510823	chr3	131155102	131165406	5.37032e-05	-1.25	down
PFAS	ENST00000314666	chr17	8249287	8249468	0.0251189	-1.25	down
RIF1	ENST00000444746	chr2	151474857	151475307	7.94328e-05	-1.25	down
STRBP	ENST00000447404	chr9	123184192	123212676	0.0275423	-1.25	down
UBA6	ENST00000322244	chr4	67615197	67615347	0.0457088	-1.25	down
AC023157	ENST00000619086	chr12	31730459	31730995	0.0489779	-1.24	down
ANO8	ENST00000597643	chr19	17328912	17329122	0.00724436	-1.24	down
ARHGAP21	ENST00000320481	chr10	24670324	24722041	1e-14	-1.24	down
CDON	ENST00000392693	chr11	126010675	126014870	0.000141254	-1.24	down
FDX1	ENST00000260270	chr11	110457004	110462609	8.51138e-10	-1.24	down
GALNT17	ENST00000333538	chr7	71132442	71132711	0.000269153	-1.24	down
KCNQ5	ENST00000342056	chr6	73194722	73195470	0.00691831	-1.24	down
LNP1	ENST00000466996	chr3	100455782	100456140	0.0144544	-1.24	down
MTERF4	ENST00000464344	chr2	241095208	241095478	1.20226e-10	-1.24	down
ZNF675	ENST00000601935	chr19	23654481	23654720	0.0316228	-1.24	down
ADORA2A	ENST00000611543	chr22	24440588	24440918	0.0154882	-1.23	down
C19orf18	ENST00000314391	chr19	57958437	57961405	0.00380189	-1.23	down
EXOSC1	ENST00000370902	chr10	97444241	97444420	0.0331131	-1.23	down
IQSEC2	ENST00000640694	chrX	53320572	53320781	0.00389045	-1.23	down
LRBA	ENST00000651943	chr4	150828309	150828459	1.94984e-05	-1.23	down
MUC20	ENST00000445522	chr3	195722585	195724758	0.0218776	-1.23	down
POM121L9P	ENST00000414583	chr22	24252274	24252423	0.0239883	-1.23	down
RNF133	ENST00000340112	chr7	122663279	122736963	2.63027e-08	-1.23	down
ZDHHC3	ENST00000339420	chr3	44919965	44920205	0.00977237	-1.23	down
FOXF1	ENST00000262426	chr16	86512947	86513454	0.0229087	-1.22	down
NEGR1	ENST00000357731	chr1	72282329	72282539	1.34896e-07	-1.22	down
PARP11	ENST00000416739	chr12	3812012	3812371	0.00389045	-1.22	down
RALGAPA1	ENST00000389698	chr14	35627610	35627880	0.0263027	-1.22	down
RBM4B	ENST00000525754	chr11	66667416	66667595	0.00724436	-1.22	down
SNX29	ENST00000566228	chr16	12048551	12052076	1.58489e-24	-1.22	down
TSPAN11	ENST00000546076	chr12	30991938	30992118	0.00758578	-1.22	down
UHRF2	ENST00000484159	chr9	6422953	6434217	1.62181e-09	-1.22	down
AC018638	ENST00000450885	chr7	128654490	128654722	8.12831e-08	-1.21	down
DCHS1	ENST00000299441	chr11	6626609	6626942	0.00446684	-1.21	down
ELMO2	ENST00000467800	chr20	46366975	46387725	0.00223872	-1.21	down
FEM1A	ENST00000269856	chr19	4791831	4792041	0.000234423	-1.21	down
NEK11	ENST00000602792	chr3	131029731	131080455	0.040738	-1.21	down
NRCAM	ENST00000522550	chr7	108149746	108156434	0.00912011	-1.21	down
PIP4K2C	ENST00000354947	chr12	57601979	57602189	0.0467735	-1.21	down
SLC7A14-AS1	ENST00000644993	chr3	170466954	170480345	0.0040738	-1.21	down
STXBP5-AS1	ENST00000606831	chr6	146844430	146850504	0.00245471	-1.21	down
ACAD10	ENST00000455480	chr12	111756538	111756777	2.18776e-05	-1.2	down
COLEC12	ENST00000400256	chr18	318935	319136	0.0389045	-1.2	down
CUTALP	ENST00000589026	chr9	120845656	120845865	0.017378	-1.2	down
JHY	ENST00000227349	chr11	122904334	122905301	0.0467735	-1.2	down
PSMG3-AS1	ENST00000437621	chr7	1586394	1586753	3.46737e-06	-1.2	down
SETD4	ENST00000399215	chr21	36035740	36035949	0.00213796	-1.2	down
TONSL	ENST00000497613	chr8	144438698	144439914	4.36516e-06	-1.2	down
TRAPPC9	ENST00000648948	chr8	140451057	140451117	0.0436516	-1.2	down
ZNF177	ENST00000343499	chr19	9341161	9364905	0.0489779	-1.2	down
LGI2	ENST00000382114	chr4	24999236	24999565	0.0239883	-1.19	down
NHS	ENST00000380060	chrX	17725853	17726093	0.00870964	-1.19	down
PLCD4	ENST00000450993	chr2	218637004	218637184	0.0234423	-1.19	down
PPP2R3A	ENST00000447251	chr3	136026832	136027071	0.000724436	-1.19	down
RMDN3	ENST00000338376	chr15	40755103	40755283	0.0467735	-1.19	down
STARD5	ENST00000302824	chr15	81309501	81309860	0.01	-1.19	down
TRPV4	ENST00000418703	chr12	109783532	109784338	2.23872e-09	-1.19	down
ADGRG1	ENST00000564907	chr16	57663483	57663902	0.000389045	-1.18	down
ARSG	ENST00000448504	chr17	68307113	68343633	4.46684e-05	-1.18	down
CEMIP2	ENST00000377044	chr9	71768470	71815091	0.00467735	-1.18	down
CSTB	ENST00000639959	chr21	43776207	43776356	3.71535e-06	-1.18	down
DENND2C	ENST00000393276	chr1	114625648	114626006	0.0389045	-1.18	down
FASTKD1	ENST00000453153	chr2	169546367	169546606	9.77237e-05	-1.18	down
MAD1L1	ENST00000265854	chr7	2148620	2175292	1.90546e-05	-1.18	down
DNAAF4	ENST00000524160	chr15	55418241	55418619	0.0114815	-1.17	down
ETFBKMT	ENST00000538391	chr12	31661869	31662198	0.0288403	-1.17	down
IMP3	ENST00000403490	chr15	75640294	75640679	0.0165959	-1.17	down
LBHD1	ENST00000354588	chr11	62667246	62667484	0.0436516	-1.17	down
SLFN13	ENST00000285013	chr17	35440525	35441095	0.0281838	-1.17	down
TRMT1	ENST00000357720	chr19	13116745	13117567	0.0158489	-1.17	down
ARHGAP20	ENST00000260283	chr11	110580903	110582328	6.30957e-05	-1.16	down
FGFR1OP	ENST00000646989	chr6	167033925	167044568	0.000794328	-1.16	down
NBPF14	ENST00000606877	chr1	148607521	148607701	0.0389045	-1.16	down
PSRC1	ENST00000369904	chr1	109282978	109283186	0.042658	-1.16	down
ROCK1	ENST00000399799	chr18	21110855	21110945	4.0738e-09	-1.16	down
STARD5	ENST00000302824	chr15	81309529	81309859	0.0144544	-1.16	down
TMUB1	ENST00000392818	chr7	151081085	151081265	3.71535e-06	-1.16	down
TYW1	ENST00000615572	chr7	67238354	67238772	1.44544e-09	-1.16	down
ZNF284	ENST00000421176	chr19	44085734	44086183	0.01	-1.16	down
ZNF394	ENST00000651364	chr7	99486480	99486719	0.0107152	-1.16	down
AL355916	ENST00000229465	chr14	61657605	61657964	0.0234423	-1.15	down
ARHGAP39	ENST00000377307	chr8	144547998	144548268	0.0047863	-1.15	down
BAZ1A	ENST00000360310	chr14	34874701	34874879	1.58489e-05	-1.15	down
BRIP1	ENST00000259008	chr17	61683211	61684019	3.98107e-06	-1.15	down
CLASP1	ENST00000646274	chr2	121605737	121605947	0.00660693	-1.15	down
CRAMP1	ENST00000397412	chr16	1675431	1675491	0.0154882	-1.15	down
CSAD	ENST00000267085	chr12	53158051	53158260	7.4131e-06	-1.15	down
EIF2B5	ENST00000491144	chr3	184144872	184145141	3.98107e-11	-1.15	down
FAM120A	ENST00000277165	chr9	93452594	93452863	0.0416869	-1.15	down
SRGAP2B	ENST00000612199	chr1	144905166	144906045	1.7378e-07	-1.15	down
VDR	ENST00000549336	chr12	47842701	47842910	7.94328e-09	-1.15	down
ZNF852	ENST00000650400	chr3	44499850	44500686	7.94328e-05	-1.15	down
DPF3	ENST00000556509	chr14	72670260	72670529	0.00190546	-1.14	down
ESYT3	ENST00000486831	chr3	138472478	138472777	0.0141254	-1.14	down
MEIS1	ENST00000272369	chr2	66569103	66569283	0.00691831	-1.14	down
MEIS3P2	ENST00000418141	chr17	20589412	20589711	0.000104713	-1.14	down
NSUN3	ENST00000314622	chr3	94128630	94129558	0.00074131	-1.14	down
OBSL1	ENST00000404537	chr2	219556149	219556670	2.51189e-13	-1.14	down
POLR2H	ENST00000456318	chr3	184368506	184368596	0.0151356	-1.14	down
RAB40A	ENST00000304236	chrX	103500689	103501139	0.00218776	-1.14	down
SIRT4	ENST00000537892	chr12	120303587	120312580	0.0177828	-1.14	down
SYTL2	ENST00000528231	chr11	85757751	85758051	0.00645654	-1.14	down
ANKRD13C	ENST00000370944	chr1	70354585	70354734	0.0018197	-1.13	down
C2orf42	ENST00000470096	chr2	70212612	70212672	0.00660693	-1.13	down
MELTF	ENST00000469783	chr3	197001783	197002172	8.31764e-08	-1.13	down
NLRP1	ENST00000544378	chr17	5558398	5559117	3.16228e-17	-1.13	down
PAN2	ENST00000610546	chr12	56333002	56333516	0.00131826	-1.13	down
PCDHGA8	ENST00000610569	chr5	141390157	141390367	0.00851138	-1.13	down
RNF217	ENST00000560949	chr6	124948076	124963039	0.00194984	-1.13	down
RPP38	ENST00000451677	chr10	15108024	15108294	0.000104713	-1.13	down
SGK3	ENST00000520044	chr8	66679762	66680239	0.0134896	-1.13	down
TTC30B	ENST00000408939	chr2	177551501	177558880	0.0371535	-1.13	down
VPS13B	ENST00000357162	chr8	99853566	99853895	1.20226e-06	-1.13	down
DICER1-AS1	ENST00000554631	chr14	95179516	95179933	0.0380189	-1.12	down
LGI2	ENST00000382114	chr4	25003276	25004144	7.58578e-05	-1.12	down
MAPKAPK5	ENST00000550735	chr12	111899972	111900272	0.0162181	-1.12	down
MEF2A	ENST00000354410	chr15	99716196	99716436	0.042658	-1.12	down
SLC30A4	ENST00000559667	chr15	45521988	45522258	0.000109648	-1.12	down
SLC9A7	ENST00000616978	chrX	46601349	46601558	0.000288403	-1.12	down
STX10	ENST00000591843	chr19	13150203	13150383	0.000446684	-1.12	down
WNT2	ENST00000647844	chr7	117301153	117320487	0.00933254	-1.12	down
ZNF180	ENST00000221327	chr19	44476311	44476670	0.0281838	-1.12	down
ZNF662	ENST00000440367	chr3	42914402	42915451	0.00025704	-1.12	down
AC090510	ENST00000615831	chr15	42723963	42724292	7.76247e-06	-1.11	down
ALKBH3	ENST00000532962	chr11	43897575	43897994	0.0416869	-1.11	down
C10orf25	ENST00000625168	chr10	45000088	45000357	0.0169824	-1.11	down
KRI1	ENST00000312962	chr19	10553148	10553418	1.77828e-08	-1.11	down
L3MBTL2	ENST00000481902	chr22	41213722	41213901	0.0295121	-1.11	down
LINC00265	ENST00000340510	chr7	39791745	39792164	0.000933254	-1.11	down
MED11	ENST00000575284	chr17	4731786	4732055	0.0074131	-1.11	down
OIP5-AS1	ENST00000500949	chr15	41298832	41298952	4.2658e-07	-1.11	down
PRDM1	ENST00000652320	chr6	106106999	106107719	8.70964e-09	-1.11	down
SNRPE	ENST00000414487	chr1	203861866	203862015	0.0338844	-1.11	down
STARD5	ENST00000302824	chr15	81310458	81310936	0.0169824	-1.11	down
TMEM91	ENST00000539627	chr19	41383843	41384083	3.98107e-06	-1.11	down
ZSCAN22	ENST00000329665	chr19	58339290	58339767	0.000758578	-1.11	down
AL669831	ENST00000506640	chr1	729026	729235	0.0234423	-1.1	down
ATXN7L1	ENST00000419735	chr7	105761082	105761441	0.0165959	-1.1	down
FAM53A	ENST00000489029	chr4	1641206	1641415	0.0338844	-1.1	down
FOXO3B	ENST00000395675	chr17	18671361	18671895	0.000512861	-1.1	down
HIVEP3	ENST00000372584	chr1	41848108	41848892	0.00707946	-1.1	down
LINC01547	ENST00000397841	chr21	44936510	44936924	0.0301995	-1.1	down
MCTP2	ENST00000456504	chr15	94479131	94479520	0.000131826	-1.1	down
MINDY1	ENST00000622754	chr1	151002281	151002669	3.31131e-07	-1.1	down
PRKCH	ENST00000332981	chr14	61549809	61550527	0.0109648	-1.1	down
STAT5B	ENST00000293328	chr17	42201746	42201806	0.000707946	-1.1	down
ZBTB21	ENST00000398505	chr21	41993154	41993364	0.0112202	-1.1	down
ABCA2	ENST00000341511	chr9	137007653	137007893	3.98107e-07	-1.09	down
AC016027	ENST00000450866	chr22	18101112	18101682	0.0457088	-1.09	down
CBX1	ENST00000393408	chr17	48100783	48101081	0.0042658	-1.09	down
CEP295	ENST00000325212	chr11	93727308	93727605	0.00512861	-1.09	down
DCLK1	ENST00000360631	chr13	36112204	36125930	2.29087e-05	-1.09	down
DGKQ	ENST00000273814	chr4	959484	959543	0.00977237	-1.09	down
MAPKAPK5	ENST00000550735	chr12	111899982	111900282	0.020893	-1.09	down
PCDHGA2	ENST00000394576	chr5	141490704	141491690	8.31764e-05	-1.09	down
PPFIA1	ENST00000644155	chr11	70272191	70272400	9.54993e-07	-1.09	down
TTC23	ENST00000459771	chr15	99249238	99249568	0.000616595	-1.09	down
ZFX	ENST00000428571	chrX	24177804	24179719	8.12831e-05	-1.09	down
CPZ	ENST00000382480	chr4	8619282	8619761	8.91251e-07	-1.08	down
LARP1B	ENST00000507259	chr4	128114725	128122168	4.36516e-05	-1.08	down
MAP3K5	ENST00000359015	chr6	136792208	136792477	0.0234423	-1.08	down
STARD5	ENST00000302824	chr15	81310459	81310939	0.0190546	-1.08	down
TSSC2	ENST00000529482	chr11	3407603	3408978	0.000380189	-1.08	down
VEPH1	ENST00000392833	chr3	157363404	157363673	0.000288403	-1.08	down
ZNF284	ENST00000421176	chr19	44085726	44086175	0.018197	-1.08	down
ZNHIT2	ENST00000310597	chr11	65116600	65116773	0.000416869	-1.08	down
ARID3B	ENST00000346246	chr15	74595832	74596160	0.0398107	-1.07	down
CPZ	ENST00000382480	chr4	8618517	8619759	7.76247e-07	-1.07	down
DIS3	ENST00000377767	chr13	72759591	72759831	0.00794328	-1.07	down
GPHN	ENST00000556240	chr14	67180847	67181116	0.000120226	-1.07	down
KCNC4	ENST00000636402	chr1	110223469	110223919	1.31826e-07	-1.07	down
LRCH3	ENST00000438796	chr3	197883361	197883854	9.12011e-08	-1.07	down
LUC7L3	ENST00000505658	chr17	50755621	50756189	0.0047863	-1.07	down
RPAP2	ENST00000610020	chr1	92387376	92387825	0.00512861	-1.07	down
MEAK7	ENST00000343629	chr16	84486981	84487190	2.51189e-07	-1.06	down
MIR34AHG	ENST00000635405	chr1	9191540	9191925	0.00354813	-1.06	down
ASPA	ENST00000263080	chr17	3502866	3503165	0.0104713	-1.05	down
FAM86B3P	ENST00000588159	chr8	8241048	8241347	0.0275423	-1.05	down
FTO	ENST00000563011	chr16	53826016	53826466	6.30957e-22	-1.05	down
HSP90B1	ENST00000550595	chr12	103953436	103953645	0.000229087	-1.05	down
HUNK	ENST00000270112	chr21	31998701	32000646	0.000363078	-1.05	down
LRRC6	ENST00000620350	chr8	132570446	132570986	0.0398107	-1.05	down
LSAMP	ENST00000490035	chr3	116445011	116445311	0.000416869	-1.05	down
PPP1R16A	ENST00000526183	chr8	144477969	144478521	1.34896e-05	-1.05	down
ST3GAL1	ENST00000522652	chr8	133458018	133458167	4.36516e-05	-1.05	down
TXNRD3	ENST00000519162	chr3	126607592	126607801	0.00616595	-1.05	down
UTP23	ENST00000521703	chr8	116770290	116770500	0.0295121	-1.05	down
ZNF462	ENST00000374686	chr9	106927257	106927407	0.0316228	-1.05	down
AC019205	ENST00000421315	chr6	73263365	73268209	0.042658	-1.04	down
ADAM33	ENST00000466620	chr20	3668862	3668952	3.16228e-30	-1.04	down
ADGRB2	ENST00000398556	chr1	31730928	31731317	0.00501187	-1.04	down
C3orf33	ENST00000482061	chr3	155763432	155763912	0.01	-1.04	down
ECSIT	ENST00000588998	chr19	11513988	11514167	9.77237e-09	-1.04	down
HP	ENST00000570083	chr16	72044349	72085057	0.00112202	-1.04	down
IDUA	ENST00000247933	chr4	1001542	1001716	0.000645654	-1.04	down
NAALADL2	ENST00000489299	chr3	175096794	175124418	0.000812831	-1.04	down
NAP1L4P1	ENST00000319092	chr1	116521935	116536213	1.69824e-05	-1.04	down
NBPF1	ENST00000430580	chr1	16613442	16613562	0.00074131	-1.04	down
PANX2	ENST00000159647	chr22	50179191	50179489	0.0380189	-1.04	down
TMEM181	ENST00000367090	chr6	158633512	158633602	0.00758578	-1.04	down
TRIM16	ENST00000416464	chr17	15651144	15651263	0.00354813	-1.04	down
USP33	ENST00000481579	chr1	77728310	77728490	6.30957e-17	-1.04	down
ZNF106	ENST00000263805	chr15	42439668	42441775	3.98107e-07	-1.04	down
AC080023	ENST00000526906	chr11	10302924	10303437	0.0144544	-1.03	down
AC254633	ENST00000606790	chr1	12618900	12619244	0.0213796	-1.03	down
AL357033	ENST00000617703	chr20	62650264	62650767	0.0398107	-1.03	down
CWF19L1	ENST00000354105	chr10	100231659	100233404	0.00251189	-1.03	down
EHBP1	ENST00000405289	chr2	62706724	62707226	1e-16	-1.03	down
FAM120AOS	ENST00000649557	chr9	93443403	93443882	5.01187e-06	-1.03	down
NHSL1	ENST00000427025	chr6	138423121	138423270	0.020893	-1.03	down
OAS2	ENST00000342315	chr12	112987426	112987606	0.0141254	-1.03	down
SLC22A4	ENST00000200652	chr5	132343861	132344190	0.00891251	-1.03	down
VPS35L	ENST00000542027	chr16	19704662	19704962	0.0218776	-1.03	down
AP002956	ENST00000264036	chr11	119308798	119309008	0.0354813	-1.02	down
BSDC1	ENST00000455895	chr1	32365103	32365252	0.00144544	-1.02	down
C15orf61	ENST00000342683	chr15	67520914	67521844	0.000199526	-1.02	down
GPR85	ENST00000610164	chr7	113084229	113084888	0.017378	-1.02	down
HYAL1	ENST00000266031	chr3	50300100	50300549	0.00363078	-1.02	down
PSMC1	ENST00000261303	chr14	90273635	90273904	0.0323594	-1.02	down
XPO4	ENST00000255305	chr13	20796850	20796940	0.0338844	-1.02	down
ZNF470	ENST00000330619	chr19	56578081	56578320	0.0363078	-1.02	down
ZNF473	ENST00000595661	chr19	50046362	50046632	5.62341e-05	-1.02	down
C2orf88	ENST00000340623	chr2	190202615	190202764	0.000275423	-1.01	down
CDK16	ENST00000522883	chrX	47218257	47218407	0.0467735	-1.01	down
COL4A2	ENST00000360467	chr13	110459078	110459587	0.00245471	-1.01	down
COQ7	ENST00000321998	chr16	19079106	19079376	4.16869e-05	-1.01	down
EFL1	ENST00000359445	chr15	82130263	82138689	2.51189e-06	-1.01	down
GALNT16	ENST00000337827	chr14	69352155	69352903	0.000165959	-1.01	down
MIOS	ENST00000405785	chr7	7607194	7607523	0.00151356	-1.01	down
NIF3L1	ENST00000454952	chr2	200889357	200889565	0.0301995	-1.01	down
PCDHGA2	ENST00000394576	chr5	141371107	141371525	0.00104713	-1.01	down
RAB11FIP3	ENST00000262305	chr16	522293	522532	4.46684e-09	-1.01	down
ZFYVE26	ENST00000347230	chr14	67798035	67798454	3.89045e-06	-1.01	down
ZNF638	ENST00000494621	chr2	71365437	71365647	5.62341e-08	-1.01	down
ZNF706	ENST00000520984	chr8	101199116	101199235	0.000354813	-1.01	down
AC009087	ENST00000561827	chr16	72084857	72087301	0.000724436	-1	down
DIDO1	ENST00000266070	chr20	62896286	62896346	0.0229087	-1	down
MTHFR	ENST00000376592	chr1	11800477	11800746	0.0275423	-1	down
PGM2L1	ENST00000298198	chr11	74336550	74338502	0.0457088	-1	down
SMAD9	ENST00000399275	chr13	36879444	36879804	0.000831764	-1	down
STEAP2	ENST00000287908	chr7	90236703	90237303	3.31131e-05	-1	down
TAF1C	ENST00000541676	chr16	84178267	84178477	6.76083e-05	-1	down
ZNF518A	ENST00000316045	chr10	96158394	96158633	0.042658	-1	down
ALOX12	ENST00000251535	chr17	6996228	6996979	0.0363078	1	up
SPATA13	ENST00000424834	chr13	24297379	24300403	0.00131826	1	up
ZNF746	ENST00000644635	chr7	149497608	149497667	0.0467735	1	up
CIT	ENST00000261833	chr12	119686991	119687081	4.57088e-07	1.01	up
FBXO25	ENST00000382824	chr8	406916	413131	1.09648e-06	1.01	up
LSAMP	ENST00000539563	chr3	115808930	115809110	0.00457088	1.01	up
PCDHGB4	ENST00000519479	chr5	141387758	141387967	0.0436516	1.01	up
REX1BD	ENST00000450195	chr19	18588774	18589435	1.58489e-35	1.01	up
TTC39B	ENST00000512701	chr9	15171360	15171570	0.040738	1.01	up
ACER2	ENST00000340967	chr9	19451074	19451730	0.0144544	1.02	up
CCDC103	ENST00000577339	chr17	44899802	44901112	0.0371535	1.02	up
CCDC103	ENST00000577339	chr17	44899801	44901110	0.0371535	1.02	up
CCDC88A	ENST00000336838	chr2	55290870	55291050	0.0288403	1.02	up
CNTLN	ENST00000380647	chr9	17332671	17340946	0.00512861	1.02	up
FAM133B	ENST00000468931	chr7	92569897	92577180	0.0316228	1.02	up
LRRN3	ENST00000451085	chr7	111122534	111123279	0.00467735	1.02	up
MYL6B	ENST00000550550	chr12	56157344	56157494	1e-05	1.02	up
PRPH2	ENST00000230381	chr6	42696806	42697103	0.0120226	1.02	up
STARD5	ENST00000302824	chr15	81322509	81322658	9.12011e-05	1.02	up
TAF6L	ENST00000526261	chr11	62771719	62771929	0.0263027	1.02	up
AC022400	ENST00000625041	chr10	73742995	73743201	3.71535e-05	1.03	up
AC093323	ENST00000645429	chr4	6670793	6670913	0.0467735	1.03	up
AL135925	ENST00000605920	chr10	79827035	79827602	0.00239883	1.03	up
C2CD5	ENST00000333957	chr12	22518074	22519096	0.00131826	1.03	up
NUDT1	ENST00000356714	chr7	2242222	2242463	0.0114815	1.03	up
RPL41P2	ENST00000544920	chr15	28315651	28315972	0.0074131	1.03	up
ULBP3	ENST00000367339	chr6	150063116	150063266	0.0346737	1.03	up
WIPI2	ENST00000288828	chr7	5232463	5232553	0.00134896	1.03	up
ZNF570	ENST00000586475	chr19	37483961	37484409	0.00114815	1.03	up
CTCF	ENST00000646771	chr16	67562587	67568023	8.70964e-09	1.04	up
DCAF10	ENST00000242323	chr9	37865152	37865391	0.00011749	1.04	up
GPC6	ENST00000377047	chr13	93227166	93227226	0.000691831	1.04	up
MAML1	ENST00000292599	chr5	179733152	179733212	0.0389045	1.04	up
SEPT9	ENST00000590059	chr17	77373310	77373399	0.000436516	1.04	up
SPATA33	ENST00000566857	chr16	89660166	89660854	0.0112202	1.04	up
TRIP4	ENST00000557834	chr15	64387823	64388032	0.00025704	1.04	up
ZSCAN16-AS1	ENST00000600652	chr6	28122743	28123039	0.047863	1.04	up
ARHGAP4	ENST00000494813	chrX	153930723	153930993	1e-14	1.05	up
DLGAP1-AS2	ENST00000572856	chr18	3603598	3604166	0.00512861	1.05	up
GAS8	ENST00000620723	chr16	90043661	90043840	0.00380189	1.05	up
MECOM	ENST00000264674	chr3	169089140	169092977	0.0057544	1.05	up
MEG3	ENST00000648456	chr14	100847932	100848261	0.000588844	1.05	up
TAF5L	ENST00000366676	chr1	229593171	229593381	0.00660693	1.05	up
AEN	ENST00000332810	chr15	88628453	88628573	0.0338844	1.06	up
AKAP8	ENST00000269701	chr19	15353534	15353713	0.00794328	1.06	up
AKIRIN2	ENST00000257787	chr6	87700647	87700766	0.0398107	1.06	up
FGF18	ENST00000274625	chr5	171456821	171457358	0.0186209	1.06	up
GCC2	ENST00000481729	chr2	108482400	108483130	0.0047863	1.06	up
LINC01138	ENST00000640832	chr1	148459313	148459665	0.0158489	1.06	up
RETREG1	ENST00000510362	chr5	16474441	16475217	0.000562341	1.06	up
AC078846	ENST00000608694	chr7	129606789	129607267	0.0147911	1.07	up
LINC01138	ENST00000640832	chr1	148459312	148459664	0.0144544	1.07	up
RPL22P2	ENST00000469811	chr14	76886463	76886664	0.0186209	1.07	up
AC008969	ENST00000550135	chr19	58007634	58007934	0.0114815	1.08	up
AKR1E2	ENST00000533295	chr10	4830697	4830786	0.0489779	1.08	up
CCDC69	ENST00000355417	chr5	151215677	151224093	0.00870964	1.08	up
MT-ATP6	ENST00000361899	chrMT	8527	9207	1.25893e-43	1.08	up
NHS	ENST00000380060	chrX	17734047	17734227	0.047863	1.08	up
PBX1	ENST00000420696	chr1	164849243	164849363	6.45654e-06	1.08	up
SREK1IP1	ENST00000513458	chr5	64724297	64727844	5.24807e-08	1.08	up
TRPS1	ENST00000640765	chr8	115412565	115412775	0.025704	1.08	up
AC009237	ENST00000442128	chr2	95526993	95528987	0.0138038	1.09	up
AC242842	ENST00000617712	chr1	149607467	149608516	0.0295121	1.09	up
AL669831	ENST00000419394	chr1	633814	634139	1.51356e-09	1.09	up
CCDC77	ENST00000422000	chr12	442403	442642	0.0245471	1.09	up
E2F2	ENST00000361729	chr1	23509691	23510109	0.0104713	1.09	up
LCA5L	ENST00000380671	chr21	39422926	39423346	0.0301995	1.09	up
LINC01270	ENST00000371639	chr20	50313401	50313967	0.00177828	1.09	up
RRP1B	ENST00000340648	chr21	43695929	43696079	0.0190546	1.09	up
GAS8	ENST00000620723	chr16	90043654	90043834	0.0025704	1.1	up
HLA-F	ENST00000485513	chr6	29723913	29723971	0.00275423	1.1	up
OXTR	ENST00000316793	chr3	8750557	8750826	0.00851138	1.1	up
RAB11FIP3	ENST00000262305	chr16	425709	425769	0.0323594	1.1	up
ROR2	ENST00000375708	chr9	91950018	91950198	0.000169824	1.1	up
SLC9A5	ENST00000564704	chr16	67264516	67266152	0.00616595	1.1	up
CEP112	ENST00000585168	chr17	65640998	65688233	0.0112202	1.11	up
MT-ND5	ENST00000361567	chrMT	12337	12604	4.67735e-08	1.11	up
PHKB	ENST00000299167	chr16	47701014	47701254	0.0042658	1.11	up
PLPP7	ENST00000645295	chr9	131307947	131308097	0.0134896	1.11	up
MAP2K7	ENST00000494348	chr19	7909787	7910222	2.29087e-08	1.12	up
MARCH5	ENST00000358935	chr10	92291167	92291227	0.0229087	1.12	up
MIR943	ENST00000401286	chr4	1986284	1986553	2.63027e-09	1.12	up
PMCH	ENST00000329406	chr12	102196625	102196804	0.0371535	1.12	up
TPGS2	ENST00000590258	chr18	36794211	36794480	0.000138038	1.12	up
USP30	ENST00000257548	chr12	109087336	109087545	0.00275423	1.12	up
HIVEP3	ENST00000643665	chr1	41510321	41510950	3.16228e-06	1.13	up
KNL1	ENST00000346991	chr15	40620816	40620936	0.047863	1.13	up
LPAR1	ENST00000441240	chr9	111038398	111038458	0.0239883	1.13	up
NOP14-AS1	ENST00000505731	chr4	2936967	2937237	0.0120226	1.13	up
SCAND2P	ENST00000348993	chr15	84645999	84646149	0.00630957	1.13	up
TTC38	ENST00000417709	chr22	46267961	46268611	2.75423e-05	1.13	up
AC098847	ENST00000588088	chr18	59824139	59824880	0.0102329	1.14	up
CAV2	ENST00000222693	chr7	116507614	116507794	1.94984e-05	1.14	up
GPD1L	ENST00000282541	chr3	32165970	32166148	0.00204174	1.14	up
NBPF26	ENST00000620612	chr1	120808662	120810385	3.63078e-05	1.14	up
NUTM2B-AS1	ENST00000596088	chr10	79691671	79691971	0.00524807	1.14	up
RAD52	ENST00000535376	chr12	916406	916735	0.000977237	1.14	up
TSPAN18	ENST00000340160	chr11	44932331	44932421	0.0371535	1.15	up
AL132656	ENST00000623504	chr10	79683681	79684216	0.00512861	1.16	up
AL158071	ENST00000439438	chr9	91182381	91182732	0.0154882	1.16	up
ATP2B1-AS1	ENST00000605386	chr12	89710447	89710834	0.0112202	1.16	up
SLC7A6OS	ENST00000568538	chr16	68310767	68310916	0.000371535	1.16	up
THAP10	ENST00000249861	chr15	70892166	70892433	0.00831764	1.16	up
BX537318	ENST00000608290	chr22	46014998	46015233	0.025704	1.17	up
CDK5R1	ENST00000584792	chr17	32487755	32487814	0.0331131	1.17	up
FAM86EP	ENST00000313946	chr4	3947853	3948123	0.0245471	1.17	up
MEX3D	ENST00000402693	chr19	1567728	1567938	0.000102329	1.17	up
ROGDI	ENST00000587843	chr16	4802411	4802681	2.69153e-09	1.17	up
SCRIB	ENST00000356994	chr8	143815534	143815773	1.41254e-06	1.17	up
SNAI3-AS1	ENST00000563261	chr16	88674457	88674667	0.00218776	1.17	up
TWIST1	ENST00000354571	chr7	19117100	19117219	1.58489e-22	1.17	up
ZNF658	ENST00000619925	chr9	66918922	66919789	0.00223872	1.17	up
CALM3	ENST00000391918	chr19	46601104	46601163	0.0269153	1.18	up
DMAC2	ENST00000438807	chr19	41432569	41432689	0.000489779	1.18	up
GNB5	ENST00000261837	chr15	52121636	52121696	0.00489779	1.18	up
HLA-F	ENST00000485513	chr6	29723919	29723991	0.000776247	1.18	up
LYL1	ENST00000264824	chr19	13099033	13099423	0.0190546	1.18	up
MT-CO3	ENST00000362079	chrMT	9207	9323	5.88844e-08	1.18	up
PHF10	ENST00000339209	chr6	169724168	169725476	2.75423e-05	1.18	up
STX2	ENST00000392373	chr12	130827256	130839236	1e-10	1.18	up
ADARB1	ENST00000460734	chr21	45145486	45146205	0.0109648	1.19	up
ADIRF	ENST00000372013	chr10	86957606	86969481	0.000363078	1.19	up
PER2	ENST00000254657	chr2	238246046	238249090	0.00213796	1.19	up
RABL2A	ENST00000393167	chr2	113634252	113634402	0.00954993	1.19	up
RAPH1	ENST00000374493	chr2	203495318	203535185	0.0047863	1.19	up
TACSTD2	ENST00000371225	chr1	58576077	58576524	0.0295121	1.19	up
C2orf74	ENST00000464909	chr2	61145098	61157970	0.00660693	1.2	up
GPSM1	ENST00000440944	chr9	136327536	136327685	0.0120226	1.2	up
HGS	ENST00000329138	chr17	81697085	81697295	0.0398107	1.2	up
HIRA	ENST00000452818	chr22	19432021	19432438	0.0018197	1.2	up
LINC01547	ENST00000615847	chr21	44932933	44933470	2.45471e-05	1.2	up
NOP56	ENST00000494697	chr20	2652623	2652803	0.00371535	1.2	up
AL162231	ENST00000421828	chr9	34664665	34664990	0.0169824	1.21	up
C2CD3	ENST00000334126	chr11	74170751	74170841	0.0128825	1.21	up
FAM83H	ENST00000388913	chr8	143726474	143726624	0.0128825	1.21	up
LIFR	ENST00000511561	chr5	38557416	38557925	0.0074131	1.21	up
NGLY1	ENST00000493324	chr3	25783281	25783431	0.042658	1.21	up
POC1B	ENST00000393179	chr12	89525483	89526047	0.0363078	1.21	up
FBXO22	ENST00000308275	chr15	75938621	75939189	0.0457088	1.22	up
KIF23	ENST00000260363	chr15	69414642	69414999	7.94328e-05	1.23	up
PHF6	ENST00000370803	chrX	134417364	134417454	0.00724436	1.23	up
PHLDB1	ENST00000361417	chr11	118634693	118634873	0.00562341	1.23	up
SLC30A1	ENST00000367001	chr1	211578982	211579131	1.25893e-05	1.23	up
SLC35E2A	ENST00000475229	chr1	1735433	1738372	0.0251189	1.23	up
VPS37B	ENST00000267202	chr12	122871856	122872186	0.042658	1.23	up
AC242842	ENST00000617712	chr1	149607434	149636608	0.00128825	1.24	up
CLPTM1L	ENST00000320895	chr5	1344950	1345039	0.0128825	1.24	up
ETV2	ENST00000379023	chr19	35644692	35644871	0.00977237	1.24	up
RCHY1	ENST00000380840	chr4	75514225	75514584	0.0199526	1.24	up
SERF2	ENST00000409646	chr15	43799732	43800092	0.0295121	1.24	up
TBC1D4	ENST00000648194	chr13	75306441	75310061	2.5704e-06	1.24	up
AL590560	ENST00000645519	chr1	159865018	159865137	0.0204174	1.25	up
ERN1	ENST00000433197	chr17	64129082	64129681	0.000851138	1.25	up
GNB2	ENST00000303210	chr7	100673597	100673875	2.51189e-20	1.25	up
NUCB2	ENST00000646648	chr11	17349433	17351176	0.0234423	1.25	up
PTH1R	ENST00000449590	chr3	46903470	46903799	0.00549541	1.25	up
CLSPN	ENST00000251195	chr1	35736324	35736504	0.0112202	1.26	up
LINC00294	ENST00000631190	chr11	33076149	33076387	6.16595e-09	1.26	up
NQO2	ENST00000426637	chr6	2990575	2990844	0.0346737	1.26	up
PSMC1P1	ENST00000478110	chr3	68635705	68635855	0.0323594	1.26	up
SCAND2P	ENST00000348993	chr15	84646011	84646131	0.0074131	1.26	up
AFDN	ENST00000515794	chr6	167966123	167968475	0.0128825	1.27	up
BCR	ENST00000305877	chr22	23263662	23264289	0.0380189	1.27	up
DIP2A	ENST00000417564	chr21	46569386	46569446	0.0338844	1.27	up
ELOB	ENST00000262306	chr16	2772367	2772481	1.09648e-05	1.27	up
GPT2	ENST00000340124	chr16	46915389	46915568	0.0151356	1.27	up
TOX4	ENST00000416256	chr14	21476597	21476960	0.0042658	1.27	up
ZNF397	ENST00000589420	chr18	35254227	35254376	0.00524807	1.27	up
AL355312	ENST00000407115	chr6	149905763	149906418	0.00169824	1.29	up
IL17RD	ENST00000296318	chr3	57094387	57094597	0.0489779	1.29	up
KIAA1549	ENST00000440172	chr7	138918446	138918656	0.0275423	1.29	up
PPP1R13B	ENST00000647748	chr14	103734154	103734363	0.0229087	1.29	up
ZNF813	ENST00000396403	chr19	53494612	53494821	0.040738	1.29	up
AES	ENST00000585557	chr19	3062307	3062546	1.54882e-09	1.31	up
AHDC1	ENST00000247087	chr1	27568033	27568153	0.00954993	1.31	up
AL162231	ENST00000421828	chr9	34664652	34664951	0.0213796	1.31	up
CRTC3	ENST00000268184	chr15	90638469	90638589	0.000234423	1.31	up
LPAR1	ENST00000441240	chr9	111038279	111038338	1.09648e-05	1.31	up
PIBF1	ENST00000326291	chr13	72827807	72835314	3.89045e-05	1.31	up
ZMYM4	ENST00000314607	chr1	35351283	35351519	8.12831e-06	1.31	up
BBS4	ENST00000562084	chr15	72686209	72686388	0.0316228	1.32	up
DNAJC13	ENST00000260818	chr3	132467259	132473177	1.65959e-10	1.32	up
PFKM	ENST00000548345	chr12	48119382	48119855	0.00676083	1.32	up
ZNF33A	ENST00000307441	chr10	38055790	38055939	0.0151356	1.32	up
AC010522	ENST00000597134	chr19	57840876	57841383	3.98107e-07	1.33	up
AC018462	ENST00000425966	chr2	62146709	62147217	0.0144544	1.33	up
CYBA	ENST00000261623	chr16	88648036	88651054	2.29087e-06	1.33	up
FOXO1	ENST00000636651	chr13	40556102	40556341	0.0245471	1.33	up
NOTCH3	ENST00000263388	chr19	15200815	15200995	0.000263027	1.33	up
RF02139	ENST00000613383	chr7	27186145	27186981	0.0316228	1.33	up
SLC16A3	ENST00000583025	chr17	82243233	82243413	3.16228e-37	1.33	up
DDX11	ENST00000228264	chr12	31102575	31102665	0.0288403	1.34	up
FOXD2-AS1	ENST00000445551	chr1	47432133	47432611	0.00104713	1.34	up
GATAD2A	ENST00000432704	chr19	19405900	19427699	1.25893e-13	1.34	up
KNL1	ENST00000346991	chr15	40650569	40651516	0.0354813	1.34	up
DUXAP8	ENST00000413768	chr22	15827227	15827527	0.0186209	1.35	up
GID4	ENST00000268719	chr17	18068284	18068404	0.0141254	1.35	up
LRRC37A4P	ENST00000579913	chr17	45514581	45515181	0.00177828	1.35	up
RAPGEF3	ENST00000449771	chr12	47737060	47738025	0.00416869	1.35	up
SH2D3A	ENST00000597168	chr19	6754836	6755105	0.00977237	1.35	up
FRAS1	ENST00000512123	chr4	78543370	78543520	1.86209e-05	1.36	up
ANKEF1	ENST00000378392	chr20	10045690	10049771	0.0144544	1.37	up
HIST1H2BE	ENST00000634910	chr6	26172356	26172653	0.0446684	1.37	up
HIST1H2BE	ENST00000634910	chr6	26172356	26172653	0.0446684	1.37	up
ADGRD1	ENST00000541143	chr12	130987519	130987879	0.0011749	1.38	up
ERGIC1	ENST00000393784	chr5	172917005	172917184	0.0354813	1.39	up
KIN	ENST00000498098	chr10	7763754	7766224	1.44544e-06	1.39	up
SCARB2	ENST00000264896	chr4	76160055	76160175	0.0018197	1.39	up
ZXDC	ENST00000514463	chr3	126440715	126440835	0.00194984	1.39	up
DCP1A	ENST00000610213	chr3	53347436	53347586	0.0331131	1.4	up
FBXO32	ENST00000517956	chr8	123541116	123541206	0.00177828	1.4	up
OTULINL	ENST00000506258	chr5	14610159	14610758	0.0114815	1.4	up
SZT2	ENST00000372450	chr1	43406330	43406660	0.01	1.4	up
WDCP	ENST00000406895	chr2	24029377	24029677	2.5704e-05	1.4	up
ZSWIM6	ENST00000252744	chr5	61375588	61375855	3.16228e-11	1.4	up
PPP2R3C	ENST00000553273	chr14	35122158	35122397	0.00223872	1.41	up
AC011462	ENST00000598758	chr19	41309133	41309372	0.0229087	1.42	up
DNMT3A	ENST00000264709	chr2	25275078	25281578	0.000691831	1.42	up
TBC1D31	ENST00000287380	chr8	123142316	123144786	0.0104713	1.42	up
USP47	ENST00000339865	chr11	11952324	11952504	0.0128825	1.42	up
AC239868	ENST00000564237	chr1	149849380	149849589	0.00331131	1.43	up
ANKRD23	ENST00000476975	chr2	96828838	96828988	0.0107152	1.43	up
LIMCH1	ENST00000513024	chr4	41676410	41680989	0.00138038	1.43	up
PLCB1	ENST00000628239	chr20	8757099	8765185	0.0288403	1.43	up
AL353743	ENST00000637846	chr9	85845975	85849542	0.0275423	1.44	up
DBF4B	ENST00000528766	chr17	44708638	44708851	6.16595e-05	1.44	up
AC139530	ENST00000620344	chr17	81697359	81697718	0.0245471	1.45	up
JADE3	ENST00000614628	chrX	46912336	46912851	0.00870964	1.45	up
LIN7B	ENST00000391864	chr19	49118402	49118817	0.0194984	1.45	up
DTL	ENST00000542077	chr1	212051552	212051779	1.99526e-11	1.46	up
JHY	ENST00000227349	chr11	122956506	122959588	0.000239883	1.46	up
JPX	ENST00000639185	chrX	74011978	74012188	0.0234423	1.46	up
JPX	ENST00000639185	chrX	74011977	74012187	0.0234423	1.46	up
TBRG1	ENST00000473629	chr11	124622836	124623016	4.36516e-07	1.46	up
KBTBD8	ENST00000469661	chr3	67003792	67004062	0.0457088	1.47	up
RAB6B	ENST00000285208	chr3	133826033	133826213	0.020893	1.47	up
SLC35E2A	ENST00000475229	chr1	1735448	1735687	0.0147911	1.47	up
CLASRP	ENST00000544944	chr19	45039075	45039636	0.000138038	1.48	up
WRAP53	ENST00000431639	chr17	7688092	7688301	0.0288403	1.48	up
HOXB5	ENST00000239151	chr17	48593518	48593784	0.0057544	1.49	up
TERF2	ENST00000254942	chr16	69385618	69386007	1e-13	1.49	up
AL117187	ENST00000555482	chr14	95196680	95203092	0.0398107	1.5	up
CIRBP	ENST00000585630	chr19	1268311	1269920	0.00501187	1.5	up
MAP3K7CL	ENST00000341618	chr21	29130644	29130824	0.0123027	1.5	up
AC145138	ENST00000512908	chr5	71109129	71109307	0.0218776	1.51	up
CCDC84	ENST00000334418	chr11	119010676	119010765	0.0346737	1.51	up
MIER1	ENST00000493357	chr1	66948198	66958946	1.25893e-12	1.51	up
AC018462	ENST00000425966	chr2	62146709	62147153	0.00676083	1.52	up
CACNB3	ENST00000547693	chr12	48816972	48817092	0.030903	1.52	up
PER2	ENST00000254657	chr2	238246320	238247335	0.00165959	1.52	up
AC007238	ENST00000434096	chr2	58461324	58461472	0.00851138	1.53	up
EGFL6	ENST00000361306	chrX	13617818	13619194	0.00776247	1.53	up
PNPLA8	ENST00000257694	chr7	108510292	108510530	4.46684e-10	1.53	up
RWDD1	ENST00000466444	chr6	116597106	116597316	0.0446684	1.53	up
SMARCA2	ENST00000357248	chr9	2040112	2040322	0.0223872	1.53	up
DUSP8P5	ENST00000422884	chr10	73733341	73733638	0.0162181	1.54	up
TTC3P1	ENST00000399586	chrX	75743976	75744395	0.00537032	1.54	up
AC016596	ENST00000582508	chr5	55944656	55944733	1.38038e-07	1.55	up
FAM43B	ENST00000332947	chr1	20553737	20554125	3.71535e-06	1.55	up
PRDM8	ENST00000506547	chr4	80183999	80184267	0.040738	1.55	up
RPLP0P2	ENST00000490750	chr11	61636105	61637062	0.00489779	1.55	up
GASAL1	ENST00000517910	chr8	102809733	102809971	0.00109648	1.56	up
KIAA0586	ENST00000354386	chr14	58521694	58521900	0.0131826	1.56	up
LINC02482	ENST00000647523	chr4	6673727	6673937	0.0158489	1.57	up
PKMP3	ENST00000405497	chr6	85659951	85660606	0.0331131	1.57	up
PTER	ENST00000535784	chr10	16437003	16437431	0.0169824	1.57	up
RALA	ENST00000468201	chr7	39623565	39623654	0.0245471	1.57	up
CD74	ENST00000009530	chr5	150400041	150400190	0.0316228	1.58	up
ENOSF1	ENST00000647584	chr18	692721	692871	0.025704	1.58	up
MBD3	ENST00000156825	chr19	1592377	1592865	1.25893e-13	1.58	up
MIR4435-2HG	ENST00000645030	chr2	111323436	111323616	0.0436516	1.58	up
ZNF273	ENST00000527278	chr7	64928841	64929050	0.0323594	1.58	up
AC026979	ENST00000649628	chr8	30194947	30195366	0.00977237	1.6	up
CECR7	ENST00000609932	chr22	17060616	17060795	0.0457088	1.6	up
SYNPO	ENST00000394243	chr5	150650358	150650687	0.040738	1.6	up
AC084757	ENST00000558061	chr15	48651000	48651150	0.0380189	1.61	up
ATXN7L1	ENST00000419735	chr7	105606564	105606684	0.0042658	1.61	up
FKBP9	ENST00000538336	chr7	32992754	32992993	0.0213796	1.61	up
PCDHGA2	ENST00000528330	chr5	141341130	141341400	0.0057544	1.61	up
SAMD15	ENST00000533095	chr14	77378478	77378656	0.00398107	1.61	up
WDR81	ENST00000409644	chr17	1724768	1725060	1.31826e-05	1.61	up
TPTEP1	ENST00000558085	chr22	16652928	16653078	0.00524807	1.62	up
WNT9A	ENST00000272164	chr1	227921525	227921943	0.0269153	1.62	up
ZNF584	ENST00000596921	chr19	58404268	58404388	0.01	1.62	up
HNRNPA3P5	ENST00000455201	chr13	65787962	65788110	0.0151356	1.63	up
KIAA0586	ENST00000354386	chr14	58521712	58521922	0.0112202	1.63	up
KLHDC4	ENST00000568444	chr16	87698688	87698898	0.0123027	1.63	up
OR2A1-AS1	ENST00000496968	chr7	144355438	144362834	0.00977237	1.63	up
SCAND2P	ENST00000348993	chr15	84634014	84634193	0.030903	1.63	up
TMEM92	ENST00000300433	chr17	50279316	50279821	0.00660693	1.63	up
ZNF680	ENST00000309683	chr7	64522210	64524736	0.0169824	1.63	up
AC093627	ENST00000462565	chr7	148403	148643	0.0436516	1.64	up
TMEM185A	ENST00000616857	chrX	149597036	149598175	1.99526e-49	1.65	up
AGAP3	ENST00000463381	chr7	151085861	151086041	0.0107152	1.66	up
DPY19L2P2	ENST00000439473	chr7	103274382	103275162	0.00138038	1.66	up
FOSB	ENST00000592436	chr19	45468353	45468532	0.042658	1.66	up
ANKRD36	ENST00000652721	chr2	97241406	97245169	0.000346737	1.67	up
PCDHB9	ENST00000623266	chr5	141188380	141188588	0.0199526	1.67	up
RNF152	ENST00000312828	chr18	61809055	61809235	0.0131826	1.67	up
TMF1	ENST00000398559	chr3	69023063	69024377	6.30957e-13	1.67	up
AC010198	ENST00000648050	chr12	30806343	30806582	0.0074131	1.68	up
AF117829	ENST00000519655	chr8	89717427	89718025	0.0114815	1.68	up
KHDC1	ENST00000370384	chr6	73292948	73293277	0.0158489	1.68	up
RIPK3	ENST00000216274	chr14	24336025	24336085	0.0467735	1.68	up
SCAND2P	ENST00000348993	chr15	84634020	84634196	0.0338844	1.68	up
EHD1	ENST00000320631	chr11	64855922	64856102	0.0323594	1.69	up
AHCY	ENST00000217426	chr20	34293661	34293901	0.0169824	1.7	up
FAM162A	ENST00000232125	chr3	122384176	122384236	0.0245471	1.7	up
MRFAP1	ENST00000320912	chr4	6641463	6641642	0.0194984	1.7	up
NDUFB11	ENST00000377811	chrX	47144884	47145032	0.017378	1.71	up
REX1BD	ENST00000598375	chr19	18589921	18590279	3.98107e-51	1.71	up
REX1BD	ENST00000598375	chr19	18591203	18591442	0.000177828	1.71	up
SLC29A3	ENST00000373189	chr10	71319259	71319408	0.040738	1.74	up
JPX	ENST00000639185	chrX	74008471	74008621	0.0275423	1.75	up
ZNF322	ENST00000415922	chr6	26636448	26638663	3.16228e-58	1.75	up
IRAK1BP1	ENST00000606929	chr6	78898179	78898389	0.00794328	1.76	up
ZNF548	ENST00000366197	chr19	57371864	57398584	0.0018197	1.76	up
ATP6V0E2-AS1	ENST00000488315	chr7	149868415	149868624	0.0151356	1.77	up
GABPAP	ENST00000419271	chr7	63893203	63893352	0.0354813	1.77	up
UBFD1	ENST00000567212	chr16	23569491	23569638	0.0354813	1.77	up
MBD5	ENST00000488372	chr2	148024996	148025236	0.017378	1.78	up
SHMT1	ENST00000352886	chr17	18363383	18363563	0.01	1.79	up
TUBA3FP	ENST00000422086	chr22	21009000	21009358	0.0323594	1.79	up
VAC14	ENST00000568886	chr16	70699468	70699797	0.030903	1.79	up
KDM4B	ENST00000592159	chr19	5111912	5112421	0.0104713	1.8	up
ZNF480	ENST00000595962	chr19	52321677	52322036	0.00346737	1.8	up
AC009120	ENST00000565313	chr16	74315236	74315520	0.000831764	1.81	up
COL27A1	ENST00000356083	chr9	114264933	114265431	0.0288403	1.81	up
FAH	ENST00000558022	chr15	80163051	80163170	0.0338844	1.81	up
IFITM3	ENST00000602735	chr11	325821	326205	0.0239883	1.81	up
NAMPT	ENST00000424768	chr7	106285638	106285997	0.047863	1.81	up
AQR	ENST00000156471	chr15	34852861	34853221	0.0436516	1.82	up
TIGD1	ENST00000408957	chr2	232550354	232550532	0.042658	1.83	up
TXNL1	ENST00000217515	chr18	56597509	56597718	0.0169824	1.83	up
ATP5MC3	ENST00000284727	chr2	175181727	175181967	0.0177828	1.84	up
FBXO24	ENST00000241071	chr7	100600967	100601117	0.0446684	1.85	up
LZTR1	ENST00000215739	chr22	20986470	20986710	0.0281838	1.85	up
AL449212	ENST00000499853	chr3	129383906	129384115	0.000213796	1.86	up
ALMS1	ENST00000484298	chr2	73424634	73424784	0.0134896	1.86	up
SMAD9	ENST00000399275	chr13	36847557	36847647	0.0380189	1.87	up
THUMPD3P1	ENST00000506556	chr7	40135066	40181977	0.000588844	1.87	up
CSMD1	ENST00000635120	chr8	4787928	4788167	1.51356e-07	1.88	up
AL031058	ENST00000561592	chr6	7540599	7540954	0.0389045	1.89	up
DZIP3	ENST00000495008	chr3	108648902	108654178	0.00977237	1.9	up
CKAP5	ENST00000354558	chr11	46821239	46826852	0.0263027	1.91	up
GABARAP	ENST00000571129	chr17	7242006	7242183	0.0457088	1.92	up
GRHPR	ENST00000460882	chr9	37434340	37434579	0.00223872	1.92	up
HLA-F	ENST00000465459	chr6	29737833	29738280	0.0128825	1.92	up
ICAM3	ENST00000160262	chr19	10335919	10336188	0.00812831	1.92	up
MMS22L	ENST00000275053	chr6	97260298	97260658	0.00549541	1.94	up
TMEM255B	ENST00000375353	chr13	113813307	113813637	0.00870964	1.94	up
JPX	ENST00000639185	chrX	74008494	74008614	0.0239883	1.96	up
LRRC37B	ENST00000543378	chr17	32049286	32050043	0.0177828	1.96	up
USP3-AS1	ENST00000560962	chr15	63600762	63601383	0.00074131	1.96	up
DNHD1	ENST00000473019	chr11	6498412	6498682	0.00141254	1.97	up
LINC01291	ENST00000435984	chr2	74929060	74929180	0.00204174	1.98	up
LRRC37A16P	ENST00000586022	chr17	68134675	68134975	0.0102329	1.99	up
TPT1-AS1	ENST00000517509	chr13	45389244	45389394	0.0151356	1.99	up
AC020910	ENST00000623668	chr19	34675717	34675895	0.0120226	2	up
CCDC146	ENST00000285871	chr7	77259993	77260142	0.0398107	2	up
COL9A2	ENST00000372748	chr1	40300549	40300758	0.00891251	2	up
PRDM16	ENST00000511072	chr1	3411495	3411765	0.00186209	2.01	up
GRHPR	ENST00000460882	chr9	37434352	37434586	0.00269153	2.02	up
ACSF3	ENST00000317447	chr16	89149190	89149280	0.00891251	2.04	up
DOCK4	ENST00000423057	chr7	111758686	111758745	0.0467735	2.04	up
RPL21P75	ENST00000396599	chr7	20002765	20002935	1.25893e-12	2.04	up
FHDC1	ENST00000511601	chr4	152975022	152975201	0.0380189	2.05	up
AC008966	ENST00000502171	chr5	53114052	53114231	0.0040738	2.06	up
DNAJC18	ENST00000515559	chr5	139414070	139414239	0.00131826	2.07	up
LINC02361	ENST00000538731	chr12	132189191	132189517	0.000724436	2.07	up
RPL9P29	ENST00000591685	chr17	78846012	78846809	0.00295121	2.07	up
SLC22A5	ENST00000245407	chr5	132380106	132380286	0.040738	2.07	up
SLC27A3	ENST00000271857	chr1	153774538	153774808	0.00316228	2.08	up
COLGALT1	ENST00000252599	chr19	17555649	17555769	6.30957e-11	2.11	up
QRFP	ENST00000623824	chr9	130893116	130893590	0.0331131	2.11	up
SLC39A1	ENST00000621013	chr1	153963290	153967513	1.62181e-07	2.11	up
AC020915	ENST00000591325	chr19	58280345	58285781	0.042658	2.12	up
RAD9B	ENST00000433301	chr12	110502513	110502962	0.0467735	2.13	up
ARMCX4	ENST00000433011	chrX	101495162	101495372	0.00676083	2.19	up
PGAM1P8	ENST00000534819	chr11	65175159	65175398	0.030903	2.2	up
TMEM254-AS1	ENST00000412298	chr10	80048115	80048234	0.01	2.2	up
TIGD2	ENST00000603357	chr4	89111530	89111708	0.0295121	2.22	up
TRAF3IP2	ENST00000368761	chr6	111602056	111602295	0.0489779	2.22	up
GOLGA4	ENST00000361924	chr3	37276073	37276364	7.94328e-55	2.25	up
LRFN5	ENST00000298119	chr14	41891500	41898933	0.000263027	2.26	up
ZNF215	ENST00000610573	chr11	6956894	6957134	0.00204174	2.28	up
DPY19L1P1	ENST00000417811	chr7	32761289	32761527	0.0123027	2.32	up
STPG1	ENST00000337248	chr1	24357508	24357568	0.0165959	2.32	up
TUBA3FP	ENST00000422086	chr22	21009004	21009361	0.0147911	2.32	up
NRDE2	ENST00000354366	chr14	90276706	90277036	0.00114815	2.34	up
NRXN3	ENST00000634499	chr14	79861423	79861603	0.00676083	2.34	up
RIOK2	ENST00000283109	chr5	97183182	97183565	0.0457088	2.35	up
TMEM254-AS1	ENST00000412298	chr10	80048862	80049041	0.0346737	2.35	up
PHF10	ENST00000621772	chr6	169725177	169725482	0.00977237	2.36	up
PSMD8	ENST00000215071	chr19	38375240	38375449	0.0169824	2.36	up
RAB9B	ENST00000243298	chrX	103825440	103825769	0.000112202	2.37	up
SRD5A3-AS1	ENST00000591915	chr4	55387384	55393678	0.0162181	2.37	up
NAMPT	ENST00000417537	chr7	106285597	106285976	0.0218776	2.39	up
UBE2Q2P1	ENST00000339094	chr15	84570749	84570809	0.042658	2.39	up
NOG	ENST00000332822	chr17	56594172	56594704	0.0338844	2.41	up
TUBA3FP	ENST00000422086	chr22	21009004	21009363	0.0107152	2.41	up
AC079781	ENST00000641908	chr7	97913095	97928221	0.0331131	2.42	up
FAM20C	ENST00000313766	chr7	229138	229408	0.0354813	2.42	up
LRRC46	ENST00000579742	chr17	47831754	47831904	0.0251189	2.42	up
PPP1R1C	ENST00000495820	chr2	182117285	182117554	0.0489779	2.42	up
MAP2	ENST00000475600	chr2	209696191	209696621	0.0213796	2.43	up
GIT1	ENST00000225394	chr17	29589530	29594024	0.00501187	2.44	up
AC016355	ENST00000604760	chr15	67541573	67541867	0.0263027	2.45	up
AFG1L	ENST00000368977	chr6	108522260	108522560	0.00524807	2.46	up
HOXC-AS3	ENST00000567780	chr12	53981599	53981778	0.0467735	2.46	up
ZDHHC14	ENST00000414563	chr6	157630436	157630795	0.0316228	2.46	up
HGF	ENST00000644543	chr7	81751539	81751868	0.0144544	2.47	up
PPFIBP2	ENST00000530189	chr11	7597567	7597807	0.0239883	2.47	up
RGPD2	ENST00000494592	chr2	87782628	87783078	0.00123027	2.48	up
ZNF280B	ENST00000613655	chr22	22489045	22494116	0.00812831	2.48	up
ARSB	ENST00000264914	chr5	78884923	78885163	0.00229087	2.49	up
GOLGA8O	ENST00000509311	chr15	32449572	32449631	0.0047863	2.49	up
LINC00337	ENST00000650463	chr1	6238847	6239265	0.00549541	2.5	up
SUFU	ENST00000369902	chr10	102619134	102619284	0.00323594	2.52	up
TMEM233	ENST00000426426	chr12	119642328	119642567	0.0011749	2.52	up
AC079781	ENST00000641908	chr7	97928082	97928218	0.0245471	2.53	up
AFG3L2	ENST00000269143	chr18	12343447	12343687	0.0131826	2.54	up
NPIPA8	ENST00000525596	chr16	18318299	18319825	5.37032e-06	2.54	up
ICE2	ENST00000261520	chr15	60420239	60420418	0.0047863	2.56	up
LRFN1	ENST00000248668	chr19	39307346	39308004	0.042658	2.56	up
LRRN3	ENST00000451085	chr7	111091364	111097190	0.0177828	2.57	up
MTMR7	ENST00000180173	chr8	17299403	17299583	0.0194984	2.61	up
RPL21P75	ENST00000396599	chr7	19968366	20007140	6.30957e-22	2.63	up
USP32P3	ENST00000413270	chr17	20428527	20428732	0.0263027	2.63	up
EEF1A1	ENST00000331523	chr6	73521643	73521862	0.0144544	2.65	up
SEC11A	ENST00000559729	chr15	84672134	84672343	0.0269153	2.66	up
ZNF720	ENST00000531864	chr16	31793822	31793882	0.030903	2.66	up
RPL21	ENST00000272274	chr13	27251579	27251759	6.30957e-14	2.67	up
SSBP1	ENST00000465582	chr7	141779749	141779928	0.00562341	2.67	up
PLEKHA6	ENST00000272203	chr1	204221218	204221337	0.040738	2.7	up
KLHL23	ENST00000498202	chr2	169735886	169736155	0.0109648	2.74	up
PDPK1	ENST00000566659	chr16	2561471	2562190	0.0011749	2.74	up
CCDC169	ENST00000379864	chr13	36227220	36230822	0.0436516	2.76	up
TTN	ENST00000342992	chr2	178618226	178618466	0.000630957	2.76	up
HIST1H2BJ	ENST00000607124	chr6	27126164	27126372	0.00630957	2.77	up
AL137002	ENST00000639766	chr13	113150148	113150595	0.00301995	2.8	up
KLHL33	ENST00000636854	chr14	20429080	20429200	0.0323594	2.81	up
PAPPA2	ENST00000367662	chr1	176842488	176842638	0.030903	2.81	up
APTX	ENST00000379825	chr9	32980112	32980287	0.0158489	2.82	up
CENPE	ENST00000265148	chr4	103174767	103175973	0.00141254	2.83	up
BX842242	ENST00000647969	chr10	122458651	122458919	0.00891251	2.85	up
SEPT7P2	ENST00000444755	chr7	45724166	45724315	0.0199526	2.85	up
ZNF396	ENST00000589332	chr18	35369090	35369269	0.0199526	2.85	up
ASXL2	ENST00000435504	chr2	25822724	25822950	0.0131826	2.86	up
GPR156	ENST00000495912	chr3	120166384	120166744	0.0416869	2.86	up
LINC01145	ENST00000621033	chr1	145167396	145167756	0.00316228	2.86	up
TNRC18	ENST00000399537	chr7	5419962	5420251	0.0363078	2.86	up
SLC7A14	ENST00000231706	chr3	170463356	170463596	0.0218776	2.87	up
ARF4-AS1	ENST00000607297	chr3	57597743	57597832	0.0194984	2.9	up
AC027020	ENST00000557839	chr15	100558688	100558895	0.00851138	2.92	up
AC010168	ENST00000562691	chr12	14767181	14767361	0.030903	2.95	up
SYNE2	ENST00000357395	chr14	64048129	64048279	0.00776247	2.98	up
THAP9	ENST00000302236	chr4	82918326	82918505	0.0131826	3	up
HTR2A-AS1	ENST00000455126	chr13	46835408	46892398	0.00125893	3.01	up
HSFX2	ENST00000598963	chrX	149595165	149595314	0.0109648	3.02	up
SFN	ENST00000339276	chr1	26863565	26863862	0.0251189	3.03	up
ZNF254	ENST00000613065	chr19	24106601	24106781	0.0457088	3.03	up
FAM225B	ENST00000439875	chr9	113110024	113110960	0.00707946	3.07	up
RIMBP3	ENST00000619918	chr22	18609585	18609735	0.0301995	3.07	up
DIO2	ENST00000422005	chr14	80200075	80200314	0.0416869	3.08	up
OR2S1P	ENST00000647905	chr9	36013994	36014293	0.00467735	3.09	up
ZBTB20	ENST00000357258	chr3	114339416	114350353	0.0436516	3.09	up
REX1BD	ENST00000598375	chr19	18591501	18591710	5.01187e-06	3.15	up
PRRT2	ENST00000568516	chr16	29811735	29811854	0.0218776	3.17	up
ZNF585A	ENST00000587817	chr19	37128679	37133766	0.030903	3.22	up
S100A14	ENST00000476873	chr1	153614522	153614700	0.0467735	3.23	up
CNKSR2	ENST00000642501	chrX	21609518	21637384	0.0199526	3.25	up
PCDHA4	ENST00000378125	chr5	140807967	140808265	0.042658	3.27	up
PCDHA4	ENST00000378125	chr5	140807966	140808266	0.042658	3.27	up
BCAR1	ENST00000393422	chr16	75264863	75265073	0.0223872	3.32	up
AC002074	ENST00000649265	chr7	94279347	94380338	0.0204174	3.33	up
GRIA1	ENST00000285900	chr5	153811775	153811985	0.047863	3.33	up
SRP72	ENST00000342756	chr4	56467366	56467545	0.0467735	3.36	up
SEPT9	ENST00000591704	chr17	77450743	77451248	0.0112202	3.38	up
ZNF528	ENST00000360465	chr19	52397849	52397999	0.0363078	3.42	up
LINC01139	ENST00000649127	chr1	238481144	238481503	0.0165959	3.43	up
SHB	ENST00000377707	chr9	37916645	37916914	0.00288403	3.44	up
SRGAP1	ENST00000355086	chr12	64151875	64152025	0.00676083	3.45	up
PIGX	ENST00000426755	chr3	196659940	196660239	0.0047863	3.47	up
NUDT2	ENST00000379158	chr9	34329566	34336284	0.0288403	3.48	up
PRDM11	ENST00000530656	chr11	45224431	45224700	0.0112202	3.52	up
SMTN	ENST00000432777	chr22	31082246	31082456	0.0190546	3.52	up
NT5DC3	ENST00000392876	chr12	103841084	103841234	0.0109648	3.58	up
WNT2B	ENST00000256640	chr1	112467020	112467170	0.000199526	3.58	up
OR7D2	ENST00000641288	chr19	9186605	9186754	0.0177828	3.61	up
PYCR3	ENST00000495276	chr8	143603539	143603718	0.0112202	3.62	up
DIO3	ENST00000510508	chr14	101562387	101562653	0.0489779	3.64	up
RNU6-951P	ENST00000362733	chr2	38131592	38147913	0.000288403	3.68	up
ZBTB46	ENST00000245663	chr20	63744924	63745073	0.0186209	3.68	up
AC073288	ENST00000468232	chr3	170418500	170418615	0.020893	3.7	up
AFG1L	ENST00000368977	chr6	108519803	108519953	3.46737e-05	3.77	up
AC130324	ENST00000584157	chr17	30864792	30864940	0.0229087	3.78	up
RASA4DP	ENST00000460726	chr7	102682097	102683395	0.0151356	3.78	up
CENPBD1P1	ENST00000651608	chr19	58602170	58602589	1.14815e-07	3.8	up
TTC30A	ENST00000355689	chr2	177614854	177615063	6.76083e-05	3.81	up
ARHGEF37	ENST00000333677	chr5	149552097	149581590	0.018197	3.85	up
FANCD2	ENST00000287647	chr3	10026414	10026564	0.00346737	3.85	up
SLC2A14	ENST00000340749	chr12	7813681	7814130	0.0229087	3.88	up
PCDHGA2	ENST00000394576	chr5	141394172	141394322	0.00112202	3.96	up
CLUHP3	ENST00000562354	chr16	31709648	31709738	0.00870964	4	up
KANTR	ENST00000603385	chrX	53169984	53170284	0.00057544	4	up
WHAMMP3	ENST00000612263	chr15	22678382	22681152	0.00120226	4	up
SYT15	ENST00000374328	chr10	46582056	46583806	0.00138038	4.03	up
KCNQ1	ENST00000155840	chr11	2681247	2681457	4.16869e-05	4.11	up
AL034374	ENST00000605281	chr6	53350388	53350561	0.0147911	4.13	up
NOMO2	ENST00000330537	chr16	18538869	18542618	1.25893e-15	4.13	up
AC245060	ENST00000610778	chr22	22287011	22287220	0.00371535	4.16	up
MAP3K20	ENST00000539448	chr2	173211159	173211339	0.030903	4.17	up
IQCJ-SCHIP1	ENST00000460298	chr3	159763794	159764085	0.000630957	4.23	up
PRPSAP2	ENST00000414602	chr17	18856322	18857838	0.000851138	4.23	up
PLA2G12AP1	ENST00000497678	chr1	52369095	52369244	0.00213796	4.25	up
AQP3	ENST00000493581	chr9	33441898	33442106	0.00134896	4.32	up
AC097637	ENST00000494383	chr3	52223839	52224049	0.00549541	4.35	up
AC097637	ENST00000494383	chr3	52223836	52224046	0.00549541	4.35	up
AF111167	ENST00000560419	chr14	75427025	75427144	0.00676083	4.39	up
ARHGAP17	ENST00000289968	chr16	24949253	24949373	0.0112202	4.39	up
ATP6V0E2-AS1	ENST00000488315	chr7	149868774	149869043	8.12831e-06	4.48	up
ZNF438	ENST00000609683	chr10	30832308	30832488	0.0275423	4.49	up
ZNF471	ENST00000591537	chr19	56529382	56529502	0.020893	4.67	up
NONOP2	ENST00000414613	chr2	60937024	60937346	7.58578e-05	4.77	up
AP005432	ENST00000608162	chr18	9473480	9473743	0.000489779	4.84	up
SERF1A	ENST00000317633	chr5	70901805	70905325	5.88844e-06	4.96	up
AC002066	ENST00000446355	chr7	116276826	116277005	0.0128825	4.98	up
AC092296	ENST00000589470	chr19	36421976	36422123	0.0457088	5	up
MAGED4	ENST00000599522	chrX	52187058	52187386	7.94328e-10	5.39	up
FP565260	ENST00000623998	chr21	5158279	5158428	0.0134896	5.49	up
C4A	ENST00000428956	chr6	31983915	31984330	0.00223872	5.58	up
SLX1B	ENST00000330181	chr16	29457636	29457873	1.99526e-13	5.64	up
OR2A9P	ENST00000484189	chr7	144299355	144299534	5.12861e-06	5.71	up
SLX1B	ENST00000330181	chr16	29457634	29457951	6.30957e-11	5.71	up
DTX2P1-UPK3BP1-PMS2P11	ENST00000636308	chr7	77024167	77024406	0.0190546	5.75	up
ASCL2	ENST00000331289	chr11	2268644	2268853	0.00134896	5.81	up
