# Supplementary material for: Transcriptome-wide m6A methylome during osteogenic differentiation of human adipose-derived stem cells
Source: Stem Cell Res Ther. 2021 Sep 1;12:489. doi: 10.1186/s13287-021-02508-1 (PMC8411547; doi:10.1186/s13287-021-02508-1)
Supplement: Supplementary file 5 — Additional file 5: Table S3. Full list of DEGs (uhASCs vs dhASCs). [file 13287_2021_2508_MOESM5_ESM.xlsx]

## Sheet: Sheet1
Gene	Gene ID	Chr	Start	End	FC	P value	Regulation
CORIN	ENSG00000145244	chr4	47593999	47838106	8932.4	7.3377e-256	up
LEP	ENSG00000174697	chr7	128241278	128257629	2030.27	1.85873e-217	up
ANKRD1	ENSG00000148677	chr10	90912096	90921276	444.544	1.29247e-172	up
COL11A1	ENSG00000060718	chr1	102876467	103108872	138.458	1.67938e-160	up
CRISPLD2	ENSG00000103196	chr16	84819985	84920768	55.3844	1.94005e-148	up
IGFBP5	ENSG00000115461	chr2	216672105	216695549	0.0240262	5.45707e-147	down
DPT	ENSG00000143196	chr1	168695468	168729206	64.3624	8.522e-140	up
NEDD9	ENSG00000111859	chr6	11183298	11382348	95.7933	1.24761e-130	up
MMP1	ENSG00000196611	chr11	102789919	102798160	0.021415	9.82926e-128	down
FER1L6	ENSG00000214814	chr8	123851987	124120061	0.000541038	6.58975e-115	down
MAOA	ENSG00000189221	chrX	43654907	43746824	213.038	9.49164e-115	up
COLEC12	ENSG00000158270	chr18	316737	500722	0.0412269	2.73311e-113	down
A2M	ENSG00000175899	chr12	9067664	9116229	23.7329	1.96752e-112	up
SMOC2	ENSG00000112562	chr6	168441151	168673445	51.7771	4.95166e-110	up
FOXO1	ENSG00000150907	chr13	40469953	40666641	42.5103	2.5017e-107	up
NR2F1	ENSG00000175745	chr5	93583222	93594611	23.3535	3.87155e-103	up
FKBP5	ENSG00000096060	chr6	35573585	35728583	55.3845	1.46879e-98	up
COL14A1	ENSG00000187955	chr8	120059780	120373573	0.0360562	1.34736e-97	down
MMP3	ENSG00000149968	chr11	102835801	102843609	0.0459678	2.5784e-94	down
SORT1	ENSG00000134243	chr1	109309568	109397918	22.3761	6.71861e-92	up
ADAMTS8	ENSG00000134917	chr11	130404923	130428609	0.00886777	9.88055e-89	down
IL13RA2	ENSG00000123496	chrX	115003975	115019977	0.0696816	1.29637e-86	down
SCARA5	ENSG00000168079	chr8	27869883	27992673	0.0483851	5.39166e-85	down
CPXM1	ENSG00000088882	chr20	2794074	2800627	0.056566	2.59727e-84	down
CLU	ENSG00000120885	chr8	27596917	27615031	0.0481606	6.24826e-84	down
ITGB3	ENSG00000259207	chr17	47253846	47311816	0.0560226	2.07544e-82	down
STMN2	ENSG00000104435	chr8	79610814	79666175	14.1463	2.50282e-82	up
THBD	ENSG00000178726	chr20	23045633	23049741	0.0454253	2.49232e-81	down
CCN2	ENSG00000118523	chr6	131948176	131951372	13.3624	1.23632e-80	up
LBH	ENSG00000213626	chr2	30231534	30323730	17.5588	1.66284e-80	up
APOD	ENSG00000189058	chr3	195568705	195584033	15.1531	2.47376e-79	up
GPM6B	ENSG00000046653	chrX	13770939	13938638	41.2738	4.62675e-79	up
SBSN	ENSG00000189001	chr19	35523367	35528351	0.0576435	1.00151e-78	down
SAMHD1	ENSG00000101347	chr20	36889773	36951901	14.2507	1.4603e-78	up
ARL4C	ENSG00000188042	chr2	234493041	234497081	0.049437	7.97754e-78	down
LSP1	ENSG00000130592	chr11	1852970	1892267	0.0709174	3.62631e-77	down
TNXB	ENSG00000168477	chr6	32041153	32115334	0.0847703	9.7936e-74	down
SUSD2	ENSG00000099994	chr22	24181487	24189106	11.0713	1.45055e-72	up
DPP4	ENSG00000197635	chr2	161992245	162074215	0.092478	2.85385e-71	down
ANGPTL1	ENSG00000116194	chr1	178849535	178871077	29.6825	7.58313e-68	up
PTK2B	ENSG00000120899	chr8	27311482	27459391	15.3961	6.23921e-67	up
KLF15	ENSG00000163884	chr3	126342635	126357408	97.2719	7.46964e-66	up
AOX1	ENSG00000138356	chr2	200586014	200677064	9.33636	9.53721e-65	up
COL4A1	ENSG00000187498	chr13	110148963	110307157	10.516	1.00206e-64	up
FNDC1	ENSG00000164694	chr6	159169400	159272108	0.0857562	1.49665e-64	down
APCDD1	ENSG00000154856	chr18	10454635	10489949	11.6087	1.25434e-62	up
MMP9	ENSG00000100985	chr20	46008908	46016561	0.00215935	2.84212e-62	down
BDKRB2	ENSG00000168398	chr14	96204679	96244166	0.0916156	4.27692e-62	down
SYT7	ENSG00000011347	chr11	61515313	61581148	0.0579565	1.01711e-60	down
INHBB	ENSG00000163083	chr2	120346136	120351803	47.9938	1.89176e-60	up
COMP	ENSG00000105664	chr19	18782773	18791305	8.55335	3.9276e-60	up
RAMP1	ENSG00000132329	chr2	237858893	237912106	172.701	4.18509e-60	up
IRS2	ENSG00000185950	chr13	109752695	109786583	9.61211	3.29724e-59	up
TNS3	ENSG00000136205	chr7	47275154	47582558	10.8877	1.18581e-58	up
COL13A1	ENSG00000197467	chr10	69801867	69964275	0.107559	2.05606e-58	down
SLC40A1	ENSG00000138449	chr2	189560579	189583758	51.9261	2.33292e-58	up
NRCAM	ENSG00000091129	chr7	108147623	108456717	37.5189	5.48107e-58	up
PTPRN	ENSG00000054356	chr2	219289623	219309648	0.0427455	9.42375e-57	down
F3	ENSG00000117525	chr1	94529173	94541759	9.683	6.06448e-56	up
COL15A1	ENSG00000204291	chr9	98943179	99070792	0.131993	1.86949e-55	down
CLCA2	ENSG00000137975	chr1	86424171	86456553	0.0153809	6.69176e-55	down
CHI3L1	ENSG00000133048	chr1	203178931	203186704	0.0839441	1.0933e-54	down
NPTX1	ENSG00000171246	chr17	80466834	80477843	0.0559608	4.32046e-54	down
PLXDC1	ENSG00000161381	chr17	39063313	39154394	0.00555397	5.16933e-54	down
MXRA5	ENSG00000101825	chrX	3308565	3346652	0.0964008	5.35868e-54	down
KCNK6	ENSG00000099337	chr19	38319845	38332076	9.48429	1.26699e-53	up
ZBTB16	ENSG00000109906	chr11	114059593	114250676	420.362	3.35951e-53	up
RGCC	ENSG00000102760	chr13	41457550	41470871	23.8711	1.91954e-52	up
INMT	ENSG00000241644	chr7	30697985	30757602	22.7556	2.02571e-52	up
GDF10	ENSG00000266524	chr10	47300197	47313577	0.0193894	7.04868e-52	down
FBXO32	ENSG00000156804	chr8	123497889	123541206	9.40724	8.0962e-52	up
NR1D1	ENSG00000126368	chr17	40092793	40100589	0.105693	2.46296e-51	down
SLC14A1	ENSG00000141469	chr18	45687025	45752520	0.0160275	2.46503e-51	down
PTX3	ENSG00000163661	chr3	157436850	157443633	7.06255	1.20755e-50	up
ADH1B	ENSG00000196616	chr4	99304971	99352760	9.8236	5.20354e-50	up
SDC1	ENSG00000115884	chr2	20200797	20225433	0.12042	6.24961e-50	down
DEPP1	ENSG00000165507	chr10	44970981	44978810	14.1022	8.6322e-50	up
BAALC	ENSG00000164929	chr8	103140713	103230305	0.136549	1.02244e-49	down
KRT19	ENSG00000171345	chr17	41523617	41528308	0.147361	1.24445e-49	down
NTSR1	ENSG00000101188	chr20	62708836	62762771	0.00556656	1.39441e-48	down
GREM2	ENSG00000180875	chr1	240489573	240612155	0.144216	2.99367e-48	down
DKK1	ENSG00000107984	chr10	52314281	52318042	6.47195	3.93727e-48	up
PPP1R14A	ENSG00000167641	chr19	38251237	38256532	19.0516	4.55315e-48	up
ACSL1	ENSG00000151726	chr4	184755595	184826818	6.59796	1.36025e-47	up
SYPL2	ENSG00000143028	chr1	109466546	109482134	11.2747	8.05517e-47	up
CLGN	ENSG00000153132	chr4	140388453	140427661	0.0569538	8.446e-47	down
NTM	ENSG00000182667	chr11	131370478	132336822	0.0815078	1.01922e-46	down
ITGA1	ENSG00000213949	chr5	52787896	52959210	11.0604	2.75034e-46	up
FBN2	ENSG00000138829	chr5	128257909	128659185	8.08949	3.0357e-46	up
ALOX15B	ENSG00000179593	chr17	8039034	8049134	426.436	3.80366e-46	up
POM121L9P	ENSG00000128262	chr22	24251828	24265525	8.25853	5.99646e-46	up
PPL	ENSG00000118898	chr16	4882507	4960741	0.155493	7.46153e-46	down
FBLN5	ENSG00000140092	chr14	91869412	91947987	6.75208	2.26919e-45	up
SCARA3	ENSG00000168077	chr8	27633868	27676776	0.176969	2.70697e-45	down
DUSP6	ENSG00000139318	chr12	89347235	89352501	0.136412	7.68705e-45	down
ACSS1	ENSG00000154930	chr20	25006230	25058980	18.5146	9.00144e-45	up
SLC7A14	ENSG00000013293	chr3	170459548	170586075	0.0473952	2.62925e-44	down
NOG	ENSG00000183691	chr17	56593699	56595590	187.374	4.95176e-44	up
GLUL	ENSG00000135821	chr1	182381704	182392206	6.98414	5.59095e-44	up
SOX9	ENSG00000125398	chr17	72121020	72126420	0.0436797	1.09042e-43	down
PLAU	ENSG00000122861	chr10	73909177	73917496	0.144687	1.93721e-43	down
CNIH3	ENSG00000143786	chr1	224434660	224740554	0.0382084	4.29265e-43	down
STMN3	ENSG00000197457	chr20	63639705	63657682	0.130441	6.11909e-43	down
CTSL	ENSG00000135047	chr9	87726109	87731469	0.175787	7.36763e-43	down
FRZB	ENSG00000162998	chr2	182833275	182866637	296.94	4.93961e-42	up
DAAM2	ENSG00000146122	chr6	39792298	39904877	9.08936	6.3012e-42	up
PAMR1	ENSG00000149090	chr11	35431823	35530300	0.174256	9.5252e-42	down
CYP7B1	ENSG00000172817	chr8	64587763	64798737	19.6367	1.16836e-41	up
CHST2	ENSG00000175040	chr3	143119771	143124014	5.92591	2.59974e-41	up
MYPN	ENSG00000138347	chr10	68106117	68212017	33.7818	2.91673e-41	up
SVEP1	ENSG00000165124	chr9	110365248	110579880	6.61079	6.03689e-41	up
TMEM132B	ENSG00000139364	chr12	125186836	125662377	0.100287	1.40967e-40	down
LMOD1	ENSG00000163431	chr1	201896456	201946588	7.73348	2.34038e-40	up
ELFN1	ENSG00000225968	chr7	1688119	1747954	0.146972	2.98571e-40	down
RASL11B	ENSG00000128045	chr4	52862317	52866835	276.261	4.25883e-39	up
THBS1	ENSG00000137801	chr15	39581079	39599466	6.9143	5.97456e-39	up
SRGN	ENSG00000122862	chr10	69088103	69104805	6.18575	2.16891e-38	up
IGFBP6	ENSG00000167779	chr12	53097436	53102345	0.11845	2.61114e-38	down
CLIC6	ENSG00000159212	chr21	34669389	34718227	24.1892	5.20384e-38	up
ALPL	ENSG00000162551	chr1	21509397	21578410	5.22608	6.00071e-38	up
NTNG1	ENSG00000162631	chr1	107140007	107483458	0.175822	1.48072e-37	down
STC2	ENSG00000113739	chr5	173314713	173329503	5.70818	2.34426e-37	up
MCTP1	ENSG00000175471	chr5	94703741	95284575	46.3801	2.54781e-37	up
VEGFA	ENSG00000112715	chr6	43770184	43786487	0.148871	8.37594e-37	down
MMP7	ENSG00000137673	chr11	102520508	102530750	399.208	1.31424e-36	up
CILP2	ENSG00000160161	chr19	19538248	19546659	17.8449	2.26843e-36	up
TSC22D3	ENSG00000157514	chrX	107713221	107777342	17.6754	2.28885e-36	up
LAMA2	ENSG00000196569	chr6	128883141	129516569	6.42502	2.84621e-36	up
ANGPT1	ENSG00000154188	chr8	107249482	107498055	10.1453	3.18457e-36	up
MAP2	ENSG00000078018	chr2	209424058	209734118	28.6963	3.46592e-36	up
HS6ST1	ENSG00000136720	chr2	128236716	128318868	4.9886	3.59293e-36	up
RASSF2	ENSG00000101265	chr20	4780023	4823608	0.107709	4.90223e-36	down
FAM107A	ENSG00000168309	chr3	58564117	58627610	21.0908	5.05522e-36	up
TEF	ENSG00000167074	chr22	41367333	41399326	0.181513	2.83176e-35	down
SHB	ENSG00000107338	chr9	37915898	38069227	0.163647	6.44781e-35	down
SERPINB2	ENSG00000197632	chr18	63871692	63903888	0.0803327	7.2316e-35	down
RHOB	ENSG00000143878	chr2	20447074	20449445	5.72797	9.69375e-35	up
GALNT16	ENSG00000100626	chr14	69259277	69357033	0.0897175	9.84905e-35	down
KLF4	ENSG00000136826	chr9	107484852	107490482	0.171641	1.04932e-34	down
IGFBP7	ENSG00000163453	chr4	57030773	57110385	5.43827	1.15259e-34	up
SRGAP3	ENSG00000196220	chr3	8980591	9363053	0.0661409	1.83081e-34	down
ABI3BP	ENSG00000154175	chr3	100749156	100993515	0.130142	2.03749e-34	down
AP002956	ENSG00000076706	chr11	119308529	119321521	12.4586	5.54149e-34	up
FADS2	ENSG00000134824	chr11	61792980	61867354	4.87108	7.84398e-34	up
NPR1	ENSG00000169418	chr1	153678688	153693992	8.05248	1.12701e-33	up
LPXN	ENSG00000110031	chr11	58526871	58578220	0.131965	1.26849e-33	down
LRRN4CL	ENSG00000177363	chr11	62686406	62689530	0.178488	3.03876e-33	down
FAM129A	ENSG00000135842	chr1	184790724	184974508	0.189752	3.63253e-33	down
IL33	ENSG00000137033	chr9	6215786	6257983	0.0801475	5.69398e-33	down
C16orf45	ENSG00000166780	chr16	15434475	15625028	0.229307	1.0754e-32	down
ELL2	ENSG00000118985	chr5	95885098	95961851	6.04859	1.44386e-32	up
RCSD1	ENSG00000198771	chr1	167630093	167708696	242.981	1.64639e-32	up
CLTCL1	ENSG00000070371	chr22	19179473	19291719	7.04747	1.79306e-32	up
MYO16	ENSG00000041515	chr13	108596152	109208005	274.334	2.57152e-32	up
DIO2	ENSG00000211448	chr14	80197527	80387757	55.6517	2.60487e-32	up
SORBS1	ENSG00000095637	chr10	95311771	95561414	39.9031	2.65703e-32	up
ADAMTS14	ENSG00000138316	chr10	70672506	70762441	0.131912	3.0135e-32	down
HSD3B7	ENSG00000099377	chr16	30985207	30989147	0.187789	3.47547e-32	down
LINC01128	ENSG00000228794	chr1	825138	859446	0.180813	4.38962e-32	down
PLEKHA2	ENSG00000169499	chr8	38901235	38973912	11.6597	4.53219e-32	up
CCN1	ENSG00000142871	chr1	85580761	85583950	4.41414	5.54979e-32	up
ADAM12	ENSG00000148848	chr10	126012381	126388455	0.19334	1.02943e-31	down
KRT14	ENSG00000186847	chr17	41582279	41586895	0.00904194	1.65316e-31	down
DMKN	ENSG00000161249	chr19	35497220	35513658	0.171839	1.74654e-31	down
ADCY1	ENSG00000164742	chr7	45574140	45723116	0.057354	2.59698e-31	down
DBP	ENSG00000105516	chr19	48630030	48637438	0.0796485	3.83613e-31	down
ADORA1	ENSG00000163485	chr1	203090654	203167405	0.0683756	5.47189e-31	down
LMO3	ENSG00000048540	chr12	16548372	16610594	19.725	5.51049e-31	up
SNX9	ENSG00000130340	chr6	157700387	157945077	0.245918	5.8548e-31	down
FSTL3	ENSG00000070404	chr19	676392	683392	5.26364	5.95996e-31	up
CCN4	ENSG00000104415	chr8	133191039	133231690	5.47321	7.28376e-31	up
SECTM1	ENSG00000141574	chr17	82321024	82334074	0.168586	7.87183e-31	down
LMCD1	ENSG00000071282	chr3	8501807	8574668	5.39037	8.35598e-31	up
OLFML1	ENSG00000183801	chr11	7485388	7511377	0.197886	1.04223e-30	down
ITPR1	ENSG00000150995	chr3	4493345	4847840	15.3461	3.67465e-30	up
OXTR	ENSG00000180914	chr3	8750408	8769628	11.1736	3.90258e-30	up
LMO4	ENSG00000143013	chr1	87328880	87348923	0.245842	4.1876e-30	down
AL590004	ENSG00000260604	chr6	3904920	3911979	32.2199	4.19459e-30	up
PSAT1	ENSG00000135069	chr9	78297125	78330093	0.218002	4.65632e-30	down
FIBIN	ENSG00000176971	chr11	26994184	26996121	4.54755	4.85482e-30	up
F2RL1	ENSG00000164251	chr5	76818933	76835315	0.0243645	5.45137e-30	down
ADARB1	ENSG00000197381	chr21	45073853	45226560	7.9187	6.32901e-30	up
IL17RE	ENSG00000163701	chr3	9902612	9916402	9.97601	6.65436e-30	up
KCNN4	ENSG00000104783	chr19	43766533	43781257	0.0634254	1.25544e-29	down
TNFRSF6B	ENSG00000243509	chr20	63696652	63698684	0.107947	1.55332e-29	down
CD74	ENSG00000019582	chr5	150400041	150412929	0.131498	1.79937e-29	down
EPHB6	ENSG00000106123	chr7	142855061	142871094	9.02276	1.85467e-29	up
LRRTM1	ENSG00000162951	chr2	80288351	80304752	0.00263969	2.03873e-29	down
PDGFD	ENSG00000170962	chr11	103907189	104164379	5.49658	2.0973e-29	up
CPXM2	ENSG00000121898	chr10	123706207	123940267	0.00378787	2.37636e-29	down
PLAT	ENSG00000104368	chr8	42175233	42207724	0.253392	2.57167e-29	down
CRABP2	ENSG00000143320	chr1	156699606	156705816	0.109852	3.38502e-29	down
GLS	ENSG00000115419	chr2	190880827	190965552	5.5305	5.76797e-29	up
JPH2	ENSG00000149596	chr20	44111695	44187578	114.786	6.59715e-29	up
ARHGDIB	ENSG00000111348	chr12	14942031	14961728	34.0814	7.37511e-29	up
CRLF1	ENSG00000006016	chr19	18572220	18607741	4.61667	1.07034e-28	up
CPNE7	ENSG00000178773	chr16	89575758	89597246	8.24253	1.13086e-28	up
CNGA3	ENSG00000144191	chr2	98346155	98398601	0.0935216	1.14683e-28	down
RASL10B	ENSG00000270885	chr17	35731649	35743521	24.0092	1.23634e-28	up
GALNT12	ENSG00000119514	chr9	98807670	98850081	0.160042	1.51241e-28	down
CXCL12	ENSG00000107562	chr10	44370165	44386493	0.201381	1.84064e-28	down
CDCP1	ENSG00000163814	chr3	45082277	45146422	0.130272	1.95015e-28	down
PI16	ENSG00000164530	chr6	36948263	36964837	0.102841	2.25501e-28	down
STON1	ENSG00000243244	chr2	48529383	48598513	7.45261	2.42488e-28	up
ALDH1B1	ENSG00000137124	chr9	38392702	38398661	4.26443	2.46648e-28	up
SLIT3	ENSG00000184347	chr5	168661733	169301129	0.255808	3.72995e-28	down
IL17RD	ENSG00000144730	chr3	57089982	57170306	0.0885141	6.95591e-28	down
RHOBTB3	ENSG00000164292	chr5	95713522	95824383	5.10028	8.1055e-28	up
SLC6A9	ENSG00000196517	chr1	43991500	44031467	0.134851	1.4983e-27	down
PHGDH	ENSG00000092621	chr1	119648411	119744226	0.217583	1.52681e-27	down
PRR33	ENSG00000283787	chr11	1888577	1891895	0.0700866	1.5764e-27	down
SOX13	ENSG00000143842	chr1	204073115	204127743	5.1592	1.95515e-27	up
PALLD	ENSG00000129116	chr4	168497052	168928457	5.08112	1.96794e-27	up
PLXDC2	ENSG00000120594	chr10	19816239	20289856	13.1784	2.03705e-27	up
EPSTI1	ENSG00000133106	chr13	42886388	42992271	0.169105	2.08691e-27	down
IFI30	ENSG00000216490	chr19	18173162	18178117	0.187635	2.32057e-27	down
PCOLCE2	ENSG00000163710	chr3	142815922	142889206	0.225238	2.75073e-27	down
ADGRB2	ENSG00000121753	chr1	31727117	31764893	0.134432	2.78584e-27	down
RGMB	ENSG00000174136	chr5	98768650	98798643	0.258586	2.80591e-27	down
HUNK	ENSG00000142149	chr21	31873020	32044633	0.0603201	3.23888e-27	down
CAMKK1	ENSG00000004660	chr17	3860315	3894891	0.153992	5.96643e-27	down
COL4A2	ENSG00000134871	chr13	110305812	110513209	4.13594	6.40061e-27	up
SRRM3	ENSG00000177679	chr7	76201896	76287288	18.0913	6.68096e-27	up
KIF26B	ENSG00000162849	chr1	245154985	245709432	5.2179	6.92002e-27	up
RGS4	ENSG00000117152	chr1	163068775	163076802	4.72854	8.81232e-27	up
WNT2	ENSG00000105989	chr7	117275451	117323289	0.07405	8.96904e-27	down
NID2	ENSG00000087303	chr14	52004803	52069228	4.16282	1.1454e-26	up
LAMB3	ENSG00000196878	chr1	209614870	209652425	0.154259	1.29449e-26	down
OSBP2	ENSG00000184792	chr22	30693782	30907824	0.0744672	1.31658e-26	down
POU2F2	ENSG00000028277	chr19	42086110	42196585	0.0964254	1.56373e-26	down
SYNJ2	ENSG00000078269	chr6	157981863	158099176	0.198664	1.70191e-26	down
CD68	ENSG00000129226	chr17	7579491	7582111	0.249118	1.84578e-26	down
NES	ENSG00000132688	chr1	156668763	156677407	0.27564	1.9749e-26	down
SERPINE2	ENSG00000135919	chr2	223975045	224039318	0.281615	2.28076e-26	down
RPLP0P2	ENSG00000243742	chr11	61615036	61639449	0.0343396	2.99908e-26	down
BDKRB1	ENSG00000100739	chr14	96256210	96268967	0.0115393	3.02862e-26	down
ENOX1	ENSG00000120658	chr13	43213518	43786908	0.164305	3.37006e-26	down
HSPB1	ENSG00000106211	chr7	76302673	76304295	3.96006	3.39006e-26	up
GPR68	ENSG00000119714	chr14	91232532	91253925	0.0992168	4.43287e-26	down
TG	ENSG00000042832	chr8	132866958	133134903	167.483	4.65761e-26	up
HTRA3	ENSG00000170801	chr4	8269754	8307098	0.179618	4.87504e-26	down
ETV5	ENSG00000244405	chr3	186046314	186110318	0.231227	5.44002e-26	down
PER3	ENSG00000049246	chr1	7784320	7845177	0.0563012	6.02593e-26	down
C1orf198	ENSG00000119280	chr1	230837119	230869589	3.73806	1.59799e-25	up
ITGBL1	ENSG00000198542	chr13	101452593	101720856	3.95287	2.0426e-25	up
PTGES	ENSG00000148344	chr9	129738331	129753042	0.218853	2.25983e-25	down
PTGIS	ENSG00000124212	chr20	49503874	49568137	0.264101	2.56851e-25	down
HIF3A	ENSG00000124440	chr19	46297046	46343433	13.9459	3.57997e-25	up
NGFR	ENSG00000064300	chr17	49495293	49515008	15.9025	3.71293e-25	up
SERPINF2	ENSG00000167711	chr17	1742836	1755268	16.9414	3.80258e-25	up
B3GALT2	ENSG00000162630	chr1	193179045	193186654	14.4614	8.77654e-25	up
COL4A4	ENSG00000081052	chr2	227002711	227164453	29.2497	8.94826e-25	up
TIMP4	ENSG00000157150	chr3	12153068	12158912	12.0188	1.25624e-24	up
PKD1L2	ENSG00000166473	chr16	81100875	81220370	41.0617	1.28007e-24	up
FHL1	ENSG00000022267	chrX	136146702	136211359	3.77146	1.32225e-24	up
ENPP2	ENSG00000136960	chr8	119557086	119673453	0.291167	1.56709e-24	down
MOXD1	ENSG00000079931	chr6	132296055	132401475	0.249416	2.23633e-24	down
SH2D4A	ENSG00000104611	chr8	19313693	19396218	0.201039	3.15671e-24	down
HLA-DRB1	ENSG00000196126	chr6	32578769	32589848	0.0802733	3.21523e-24	down
OLFM2	ENSG00000105088	chr19	9853718	9936552	0.246615	3.264e-24	down
ADAMTSL1	ENSG00000178031	chr9	17906563	18910950	0.277254	3.85183e-24	down
KCNMA1	ENSG00000156113	chr10	76869601	77638369	0.139703	3.91528e-24	down
AP000892	ENSG00000280143	chr11	117204967	117210292	3.89021	4.85723e-24	up
SPARCL1	ENSG00000152583	chr4	87473335	87531061	40.1642	5.91256e-24	up
FAIM2	ENSG00000135472	chr12	49866896	49904217	0.0660012	6.01543e-24	down
NT5E	ENSG00000135318	chr6	85449584	85495791	0.292405	6.09099e-24	down
PHLDA1	ENSG00000139289	chr12	76025447	76033932	0.288907	6.31654e-24	down
TIMP1	ENSG00000102265	chrX	47582408	47586789	0.2784	6.39458e-24	down
AC129492	ENSG00000179094	chr17	8140472	8156506	4.2865	6.58836e-24	up
FXYD6	ENSG00000137726	chr11	117836976	117877486	0.00382805	7.4695e-24	down
METTL7A	ENSG00000185432	chr12	50923472	50932510	4.26257	1.73443e-23	up
CCN5	ENSG00000064205	chr20	44714844	44728509	0.200172	1.88799e-23	down
NTN1	ENSG00000065320	chr17	9021510	9244000	0.110886	3.81349e-23	down
GAS7	ENSG00000007237	chr17	9910609	10198551	0.252091	4.44658e-23	down
KY	ENSG00000174611	chr3	134599923	134651636	0.0377636	6.32557e-23	down
COL8A2	ENSG00000171812	chr1	36095239	36125222	0.266168	7.5227e-23	down
TAGLN	ENSG00000149591	chr11	117199321	117204782	3.92132	8.72533e-23	up
ITGA8	ENSG00000077943	chr10	15513954	15719922	0.175799	1.02883e-22	down
PDLIM1	ENSG00000107438	chr10	95237572	95291012	4.86123	1.14452e-22	up
ECM1	ENSG00000143369	chr1	150508062	150513789	0.299068	1.95599e-22	down
NR1D2	ENSG00000174738	chr3	23945286	23980617	0.171722	2.38508e-22	down
ABCC3	ENSG00000108846	chr17	50634777	50692253	3.75897	3.25455e-22	up
APCDD1L	ENSG00000198768	chr20	58459101	58515131	0.244268	3.35479e-22	down
TRNP1	ENSG00000253368	chr1	26993692	27000886	3.41494	3.43674e-22	up
CAVIN2	ENSG00000168497	chr2	191834310	191847088	6.7904	3.70388e-22	up
SELENOP	ENSG00000250722	chr5	42799880	42887392	5.28994	4.00802e-22	up
VLDLR	ENSG00000147852	chr9	2621787	2660056	0.0265029	4.48147e-22	down
TFPI2	ENSG00000105825	chr7	93885396	93890753	0.284266	4.69135e-22	down
IGSF3	ENSG00000143061	chr1	116574399	116667755	12.0897	8.02966e-22	up
ST8SIA1	ENSG00000111728	chr12	22063773	22437041	0.0265341	9.32546e-22	down
KCNE4	ENSG00000152049	chr2	223051814	223198399	6.68159	1.12307e-21	up
ACE	ENSG00000159640	chr17	63477061	63498380	0.294601	1.2206e-21	down
DDIT4L	ENSG00000145358	chr4	100185870	100190782	0.0842122	1.28476e-21	down
OPCML	ENSG00000183715	chr11	132414977	133532519	0.0291432	1.43771e-21	down
NEFM	ENSG00000104722	chr8	24913758	24919098	0.158386	1.68674e-21	down
HLA-DRA	ENSG00000204287	chr6	32439878	32445046	0.0742622	1.71682e-21	down
SVIL	ENSG00000197321	chr10	29457338	29736781	0.300894	1.89602e-21	down
RASL11A	ENSG00000122035	chr13	27270327	27273690	20.513	1.96159e-21	up
CFH	ENSG00000000971	chr1	196651878	196747504	3.96725	2.08747e-21	up
LTBP4	ENSG00000090006	chr19	40592883	40629818	0.245888	2.33106e-21	down
DUSP23	ENSG00000158716	chr1	159780932	159782543	5.86631	2.39491e-21	up
SLC22A23	ENSG00000137266	chr6	3268962	3457022	0.2867	2.50469e-21	down
THRB	ENSG00000151090	chr3	24117153	24495756	5.39379	2.57573e-21	up
CCDC69	ENSG00000198624	chr5	151181052	151224093	7.74657	2.63785e-21	up
MAPK8IP1	ENSG00000121653	chr11	45885651	45906465	0.172611	2.68838e-21	down
MT1E	ENSG00000169715	chr16	56625475	56627112	3.83631	2.97671e-21	up
SMAD6	ENSG00000137834	chr15	66702236	66782849	0.295098	3.4453e-21	down
G0S2	ENSG00000123689	chr1	209675412	209676390	0.201007	3.46088e-21	down
NXPH4	ENSG00000182379	chr12	57216794	57226449	0.117618	3.74023e-21	down
LGI2	ENSG00000153012	chr4	24998847	25030946	0.126573	5.55038e-21	down
IGFBP2	ENSG00000115457	chr2	216632828	216664436	78.8678	6.02235e-21	up
PIK3R1	ENSG00000145675	chr5	68215756	68301821	4.6759	6.15058e-21	up
CLEC3B	ENSG00000163815	chr3	45001548	45036071	4.08101	9.4163e-21	up
NTN4	ENSG00000074527	chr12	95657807	95791152	0.155719	1.07151e-20	down
RARRES1	ENSG00000118849	chr3	158696892	158732489	0.0369727	1.11e-20	down
GRIA1	ENSG00000155511	chr5	153489615	153813869	13.0931	1.26705e-20	up
AEBP1	ENSG00000106624	chr7	44104345	44114562	0.324829	1.27089e-20	down
LINC01060	ENSG00000249378	chr4	188400736	188681051	0.0232304	1.61708e-20	down
RELN	ENSG00000189056	chr7	103471784	103989658	0.119057	1.63489e-20	down
PODN	ENSG00000174348	chr1	53062052	53085502	0.328733	2.14348e-20	down
TPM1	ENSG00000140416	chr15	63042632	63071915	3.38937	2.59398e-20	up
PAPPA2	ENSG00000116183	chr1	176463171	176845601	0.0267412	2.65776e-20	down
FAT4	ENSG00000196159	chr4	125316399	125492932	4.83183	2.82717e-20	up
PTHLH	ENSG00000087494	chr12	27958084	27972705	0.109471	2.96514e-20	down
MYLK	ENSG00000065534	chr3	123610049	123884331	3.81501	3.10585e-20	up
WNK4	ENSG00000126562	chr17	42780610	42797066	5.79965	3.37212e-20	up
DCHS1	ENSG00000166341	chr11	6621330	6655809	0.23625	3.48485e-20	down
AFAP1L1	ENSG00000157510	chr5	149271859	149343637	4.11059	3.82806e-20	up
PACSIN3	ENSG00000165912	chr11	47177522	47186443	0.234053	4.06363e-20	down
CDC42EP3	ENSG00000163171	chr2	37641882	37738468	4.05515	4.65619e-20	up
TRIL	ENSG00000255690	chr7	28953358	28958292	7.16592	5.0871e-20	up
NDUFA4L2	ENSG00000185633	chr12	57234903	57240715	0.083791	5.17193e-20	down
NGF	ENSG00000134259	chr1	115285918	115338236	0.0946644	5.46835e-20	down
FMOD	ENSG00000122176	chr1	203340628	203351758	3.35624	7.21579e-20	up
ZNF385B	ENSG00000144331	chr2	179441982	179861612	126.772	7.59329e-20	up
MFGE8	ENSG00000140545	chr15	88898683	88913381	4.23355	7.67386e-20	up
IGF1	ENSG00000017427	chr12	102395874	102481744	28.8954	7.82146e-20	up
TXLNB	ENSG00000164440	chr6	139240061	139291998	0.142281	8.31645e-20	down
NABP1	ENSG00000173559	chr2	191678068	191696659	3.76111	8.68956e-20	up
B4GALNT4	ENSG00000182272	chr11	369499	382117	0.0420344	9.56963e-20	down
DEPTOR	ENSG00000155792	chr8	119873717	120050918	4.8644	1.24425e-19	up
EPHB1	ENSG00000154928	chr3	134597801	135260467	0.0660542	1.28253e-19	down
LAMA5	ENSG00000130702	chr20	62307955	62367312	0.318201	1.38801e-19	down
PRKD1	ENSG00000184304	chr14	29576479	30191898	3.43006	2.42673e-19	up
EGR1	ENSG00000120738	chr5	138465479	138469303	14.527	2.7254e-19	up
EFNB2	ENSG00000125266	chr13	106489731	106535662	42.7406	2.95323e-19	up
KCNB1	ENSG00000158445	chr20	49293394	49484297	64.1831	2.9673e-19	up
FAM87B	ENSG00000177757	chr1	817371	819837	0.0536864	3.03535e-19	down
MASP1	ENSG00000127241	chr3	187217285	187292022	0.337114	3.21194e-19	down
CYP26B1	ENSG00000003137	chr2	72129238	72148038	0.179603	3.37484e-19	down
PLEKHG3	ENSG00000126822	chr14	64704102	64750249	13.0574	3.67436e-19	up
MRVI1	ENSG00000072952	chr11	10573091	10693988	4.84545	4.70916e-19	up
LRIG1	ENSG00000144749	chr3	66378797	66501263	0.286356	6.06946e-19	down
MKX	ENSG00000150051	chr10	27672874	27746060	9.71527	6.15322e-19	up
IL4I1	ENSG00000104951	chr19	49889654	49929539	0.101598	6.99116e-19	down
SSC5D	ENSG00000179954	chr19	55488404	55519099	0.350123	7.04775e-19	down
VIT	ENSG00000205221	chr2	36696690	36814792	4.43718	8.90271e-19	up
FLRT2	ENSG00000185070	chr14	85530144	85654428	0.302602	9.90963e-19	down
ACTA2	ENSG00000107796	chr10	88935074	88991339	3.298	1.00001e-18	up
SOD3	ENSG00000109610	chr4	24789912	24800842	0.302061	1.06741e-18	down
SYNPO2	ENSG00000172403	chr4	118850688	119061247	4.48363	1.09686e-18	up
WNT9A	ENSG00000143816	chr1	227918656	227947932	0.0739645	1.17145e-18	down
CA12	ENSG00000074410	chr15	63321378	63381846	0.303255	1.56552e-18	down
ITGA3	ENSG00000005884	chr17	50055968	50090481	3.22555	1.89923e-18	up
EXT1	ENSG00000182197	chr8	117794490	118111853	0.357551	1.9352e-18	down
CACNB2	ENSG00000165995	chr10	18140677	18543557	11.1808	1.95488e-18	up
LYPLAL1-AS1	ENSG00000228536	chr1	219409523	219459369	0.044243	2.07808e-18	down
CTSK	ENSG00000143387	chr1	150796208	150808260	0.288801	2.18629e-18	down
FOXP1	ENSG00000114861	chr3	70952817	71583993	0.265789	2.79654e-18	down
MID2	ENSG00000080561	chrX	107825755	107927193	9.15086	3.54606e-18	up
LAMA4	ENSG00000112769	chr6	112108757	112254939	0.331598	3.84061e-18	down
GJA1	ENSG00000152661	chr6	121435577	121449727	0.351103	4.09563e-18	down
CARD10	ENSG00000100065	chr22	37490362	37519542	0.274434	4.18061e-18	down
ITGA5	ENSG00000161638	chr12	54395261	54419266	3.02761	4.19485e-18	up
FAP	ENSG00000078098	chr2	162170684	162245151	0.317418	4.75519e-18	down
RNF150	ENSG00000170153	chr4	140859807	141212877	8.64799	5.03209e-18	up
HECW1	ENSG00000002746	chr7	43112629	43566001	9.70434	5.84528e-18	up
FNDC10	ENSG00000228594	chr1	1598012	1600135	0.251557	6.41513e-18	down
RAB3B	ENSG00000169213	chr1	51907956	51990700	0.29856	6.48455e-18	down
APLP2	ENSG00000084234	chr11	130068147	130144811	0.36695	6.61744e-18	down
CLDN7	ENSG00000181885	chr17	7259903	7263983	17.1761	6.83274e-18	up
ADM2	ENSG00000128165	chr22	50481543	50486440	0.214638	7.14414e-18	down
NEXN	ENSG00000162614	chr1	77888513	77943895	4.87321	7.32286e-18	up
KIAA1522	ENSG00000162522	chr1	32741830	32774970	0.328875	8.22005e-18	down
SNED1	ENSG00000162804	chr2	240998618	241095568	0.361378	8.23726e-18	down
PRR15	ENSG00000176532	chr7	29563835	29567293	6.87345	8.31483e-18	up
ARNTL	ENSG00000133794	chr11	13276652	13387266	5.43139	8.42056e-18	up
STEAP3	ENSG00000115107	chr2	119223831	119265652	0.329351	8.97093e-18	down
DPYSL3	ENSG00000113657	chr5	147390808	147510068	0.227403	1.1203e-17	down
VGLL3	ENSG00000206538	chr3	86876388	86991149	3.79415	1.25311e-17	up
ADAMTS1	ENSG00000154734	chr21	26835755	26845409	3.16391	1.28499e-17	up
MARCH10	ENSG00000173838	chr17	62701314	62808344	113.308	1.29971e-17	up
VWCE	ENSG00000167992	chr11	61258286	61295316	0.168523	1.31512e-17	down
HMGA1	ENSG00000137309	chr6	34236873	34246231	0.3408	1.45648e-17	down
MTSS1	ENSG00000170873	chr8	124550790	124728429	3.46899	1.5338e-17	up
KRT7	ENSG00000135480	chr12	52232520	52252186	6.20442	1.73649e-17	up
ARSI	ENSG00000183876	chr5	150296343	150339307	0.21196	1.82227e-17	down
MAMLD1	ENSG00000013619	chrX	150361422	150514178	6.01782	1.94852e-17	up
GJB2	ENSG00000165474	chr13	20187463	20192938	0.0900946	1.95157e-17	down
C2	ENSG00000166278	chr6	31897785	31945672	0.255333	2.08935e-17	down
SLC17A9	ENSG00000101194	chr20	62952707	62969585	5.8954	2.33471e-17	up
SLC38A4	ENSG00000139209	chr12	46764761	46832408	46.4724	2.34031e-17	up
NALCN	ENSG00000102452	chr13	101053776	101416508	17.2899	2.38064e-17	up
ARHGAP22	ENSG00000128805	chr10	48446034	48656265	0.3588	2.41992e-17	down
SHC3	ENSG00000148082	chr9	89005771	89178818	6.48596	2.78182e-17	up
SGCD	ENSG00000170624	chr5	155870344	156767788	0.218077	3.33781e-17	down
TSHZ2	ENSG00000182463	chr20	52972358	53495330	0.244982	3.36314e-17	down
PODNL1	ENSG00000132000	chr19	13931187	13953392	5.63097	3.83434e-17	up
MYH15	ENSG00000144821	chr3	108380369	108529322	0.0357592	4.43063e-17	down
TMEM200A	ENSG00000164484	chr6	130365734	130443063	0.310463	5.65327e-17	down
GALNT9	ENSG00000182870	chr12	132196372	132329589	0.00653065	5.96819e-17	down
FAM153C	ENSG00000204677	chr5	178006348	178086529	60.8028	6.83764e-17	up
TNFAIP6	ENSG00000123610	chr2	151357592	151380046	0.137456	8.1809e-17	down
APBB2	ENSG00000163697	chr4	40810027	41216714	3.62906	8.84946e-17	up
SLC2A5	ENSG00000142583	chr1	9035107	9088478	0.228186	1.10478e-16	down
OMD	ENSG00000127083	chr9	92414245	92424461	12.045	1.41328e-16	up
MDK	ENSG00000110492	chr11	46380756	46383837	0.273652	1.46847e-16	down
TENM2	ENSG00000145934	chr5	167284799	168264157	6.11967	1.48517e-16	up
S100A10	ENSG00000197747	chr1	151982915	151993859	0.345315	1.58605e-16	down
NUAK1	ENSG00000074590	chr12	106063340	106140033	3.92054	1.76338e-16	up
ABHD2	ENSG00000140526	chr15	89087459	89202355	0.312982	1.82083e-16	down
PTPRF	ENSG00000142949	chr1	43525187	43623666	0.317703	1.91433e-16	down
CFB	ENSG00000243649	chr6	31945650	31952084	0.326632	1.95183e-16	down
DUSP1	ENSG00000120129	chr5	172768096	172771195	3.10662	1.98741e-16	up
CCDC68	ENSG00000166510	chr18	54901509	54959461	12.9684	2.16464e-16	up
ROR2	ENSG00000169071	chr9	91563091	91950228	3.10769	2.26836e-16	up
GRAMD2B	ENSG00000155324	chr5	126360132	126496494	3.60683	2.29018e-16	up
ACKR4	ENSG00000129048	chr3	132597237	132618967	0.343003	2.33385e-16	down
MOB3B	ENSG00000120162	chr9	27325209	27529814	54.6739	2.33408e-16	up
FIBCD1	ENSG00000130720	chr9	130902438	130939286	0.190769	2.68791e-16	down
ADM	ENSG00000148926	chr11	10305073	10307397	3.33909	2.71635e-16	up
AOC3	ENSG00000131471	chr17	42851184	42858130	8.62603	2.86974e-16	up
GREB1L	ENSG00000141449	chr18	21242242	21525417	13.9714	2.94974e-16	up
GDF6	ENSG00000156466	chr8	96142333	96160806	9.17616	3.65962e-16	up
STUM	ENSG00000203685	chr1	226548764	226609230	23.2361	3.9765e-16	up
COL12A1	ENSG00000111799	chr6	75084326	75206053	3.20781	4.31034e-16	up
WDR66	ENSG00000158023	chr12	121918592	122003927	9.12879	4.36435e-16	up
TNFRSF11B	ENSG00000164761	chr8	118923557	118951885	3.94938	4.37268e-16	up
FADS1	ENSG00000149485	chr11	61799625	61829318	2.96624	4.4076e-16	up
SCN1B	ENSG00000105711	chr19	35030470	35040449	0.187378	4.4136e-16	down
METTL7B	ENSG00000170439	chr12	55681678	55684611	18.8505	4.62036e-16	up
CLEC14A	ENSG00000176435	chr14	38254103	38256369	8.69216	4.62484e-16	up
POM121L10P	ENSG00000224124	chr22	24657481	24658765	152.119	4.67041e-16	up
CIART	ENSG00000159208	chr1	150282543	150287093	0.0715954	4.91356e-16	down
BMP2	ENSG00000125845	chr20	6767686	6780246	0.0930173	5.35185e-16	down
SEMA3C	ENSG00000075223	chr7	80742538	80922359	0.312964	5.46894e-16	down
CAMK1D	ENSG00000183049	chr10	12349482	12835545	0.247647	5.54795e-16	down
DSP	ENSG00000096696	chr6	7541617	7586714	8.14047	5.66402e-16	up
COL6A6	ENSG00000206384	chr3	130560334	130678155	0.126605	6.36496e-16	down
SMPDL3A	ENSG00000172594	chr6	122789049	122809720	4.15271	7.10557e-16	up
AGTR1	ENSG00000144891	chr3	148697784	148743008	9.36449	7.15135e-16	up
GFRA1	ENSG00000151892	chr10	116056925	116273467	3.17146	8.11397e-16	up
C5AR2	ENSG00000134830	chr19	47332147	47347327	57.7599	8.16638e-16	up
TMEM59L	ENSG00000105696	chr19	18607430	18621039	4.42125	8.39951e-16	up
SFRP4	ENSG00000106483	chr7	37905932	38025695	0.373275	8.58773e-16	down
KCNT2	ENSG00000162687	chr1	196225779	196609225	173.989	9.06701e-16	up
PLAUR	ENSG00000011422	chr19	43646095	43670547	0.349617	9.27256e-16	down
CPPED1	ENSG00000103381	chr16	12659799	12803887	2.96799	9.52374e-16	up
ACAN	ENSG00000157766	chr15	88803442	88875354	3.01493	9.70478e-16	up
CPEB1	ENSG00000214575	chr15	82543201	82648861	0.167899	9.85016e-16	down
PCSK7	ENSG00000160613	chr11	117204337	117232525	2.79228	1.01778e-15	up
SLIT2	ENSG00000145147	chr4	20251905	20620561	0.323766	1.02671e-15	down
F2RL2	ENSG00000164220	chr5	76615482	76623413	0.108226	1.0396e-15	down
H2AFJ	ENSG00000246705	chr12	14774383	14778002	3.39517	1.15571e-15	up
OAF	ENSG00000184232	chr11	120211032	120230334	0.360415	1.24559e-15	down
METRNL	ENSG00000176845	chr17	83079609	83095122	0.34714	1.41826e-15	down
NRP2	ENSG00000118257	chr2	205681990	205798133	2.93752	1.44172e-15	up
ANK1	ENSG00000029534	chr8	41653220	41896762	0.177524	1.56149e-15	down
KIAA1549L	ENSG00000110427	chr11	33376466	33674102	0.276656	1.65142e-15	down
F2R	ENSG00000181104	chr5	76716126	76735770	0.356953	1.83066e-15	down
FZD4	ENSG00000174804	chr11	86945679	86955395	2.89957	1.93174e-15	up
GPC3	ENSG00000147257	chrX	133535745	133985895	5.51559	2.04508e-15	up
CXCL6	ENSG00000124875	chr4	73836640	73849064	0.204119	2.26627e-15	down
MYCBP2	ENSG00000005810	chr13	77044657	77327094	4.06104	2.46597e-15	up
MT1L	ENSG00000260549	chr16	56617476	56618818	5.93561	2.54187e-15	up
TCF7	ENSG00000081059	chr5	134114681	134151865	0.274306	2.68747e-15	down
ETV1	ENSG00000006468	chr7	13891229	13991425	0.272498	2.69124e-15	down
ID2	ENSG00000115738	chr2	8678845	8684461	0.295831	2.78555e-15	down
LGR4	ENSG00000205213	chr11	27365961	27472790	0.244371	2.90882e-15	down
PAPLN	ENSG00000100767	chr14	73237497	73274640	6.19416	3.05143e-15	up
TENM4	ENSG00000149256	chr11	78652831	79440948	0.223318	3.08414e-15	down
EFR3B	ENSG00000084710	chr2	25042076	25159135	0.103764	3.19257e-15	down
ADAMTS2	ENSG00000087116	chr5	179110853	179345461	2.69651	3.19808e-15	up
EBF3	ENSG00000108001	chr10	129835283	129963841	0.350518	3.48518e-15	down
PIANP	ENSG00000139200	chr12	6693792	6700800	0.0807423	3.62406e-15	down
PLEKHG2	ENSG00000090924	chr19	39412669	39428415	3.27354	3.63981e-15	up
RPSAP52	ENSG00000241749	chr12	65758020	65826997	0.145118	4.07953e-15	down
P4HA1	ENSG00000122884	chr10	73007217	73096974	0.388397	4.19734e-15	down
LARP6	ENSG00000166173	chr15	70829130	70854159	0.376889	4.50912e-15	down
COL27A1	ENSG00000196739	chr9	114155537	114312511	3.53901	4.52493e-15	up
LMO7	ENSG00000136153	chr13	75620434	75859870	3.14548	4.66532e-15	up
LXN	ENSG00000079257	chr3	158645822	158672648	0.221612	4.75425e-15	down
MRPS6	ENSG00000243927	chr21	34073224	34143034	0.285107	4.92077e-15	down
ADGRG1	ENSG00000205336	chr16	57610652	57665580	0.165453	5.83107e-15	down
GATA6	ENSG00000141448	chr18	22169589	22202528	0.230883	6.54569e-15	down
GLI1	ENSG00000111087	chr12	57459785	57472268	0.013978	7.08346e-15	down
PGF	ENSG00000119630	chr14	74941834	74955626	0.105808	7.64408e-15	down
COL18A1	ENSG00000182871	chr21	45405137	45513720	0.339251	7.94576e-15	down
PRNP	ENSG00000171867	chr20	4686236	4701590	0.403694	9.19605e-15	down
ESM1	ENSG00000164283	chr5	54977867	55022671	0.0854139	1.00911e-14	down
LOXL1	ENSG00000129038	chr15	73925989	73952137	0.382986	1.10123e-14	down
MAF	ENSG00000178573	chr16	79585843	79600737	0.162102	1.11055e-14	down
SPART	ENSG00000133104	chr13	36301638	36370180	2.7881	1.15558e-14	up
LDB2	ENSG00000169744	chr4	16501541	16898678	0.244247	1.20496e-14	down
COL7A1	ENSG00000114270	chr3	48564073	48595267	2.77973	1.28159e-14	up
PRDM16	ENSG00000142611	chr1	3069168	3438621	0.121366	1.3173e-14	down
IFI44L	ENSG00000137959	chr1	78619922	78646145	6.13945	1.42674e-14	up
BMPER	ENSG00000164619	chr7	33904308	34156427	0.380667	1.5067e-14	down
BTN3A3	ENSG00000111801	chr6	26440472	26453415	0.282969	1.53591e-14	down
NUAK2	ENSG00000163545	chr1	205302059	205321791	5.43481	1.69893e-14	up
KLHDC7B	ENSG00000130487	chr22	50546203	50551023	0.00890386	1.8404e-14	down
FXYD5	ENSG00000089327	chr19	35154730	35169883	0.406059	1.84241e-14	down
FMO3	ENSG00000007933	chr1	171090901	171117819	19.508	1.88391e-14	up
RSPO1	ENSG00000169218	chr1	37611350	37634892	18.9266	1.93735e-14	up
BEAN1	ENSG00000166546	chr16	66427295	66493529	0.143169	1.94348e-14	down
ETNK2	ENSG00000143845	chr1	204131062	204152044	8.15022	1.99858e-14	up
CEBPD	ENSG00000221869	chr8	47736909	47739086	3.02987	2.0613e-14	up
CADM3	ENSG00000162706	chr1	159171609	159203313	34.4841	2.18643e-14	up
TENT5B	ENSG00000158246	chr1	27005020	27012850	5.36473	2.30885e-14	up
EYA2	ENSG00000064655	chr20	46894624	47188844	18.2769	2.81802e-14	up
MYH3	ENSG00000109063	chr17	10628526	10657309	14.4085	2.88893e-14	up
CBR3	ENSG00000159231	chr21	36135079	36146562	0.286379	3.00371e-14	down
MT2A	ENSG00000125148	chr16	56608584	56609497	2.73995	3.18039e-14	up
PECAM1	ENSG00000261371	chr17	64319415	64413776	0.133463	3.38129e-14	down
SCUBE3	ENSG00000146197	chr6	35213956	35253079	3.53709	3.51809e-14	up
INAFM2	ENSG00000259330	chr15	40323664	40326715	4.1573	3.8977e-14	up
SCD	ENSG00000099194	chr10	100347233	100364826	2.6109	3.99668e-14	up
SLC16A3	ENSG00000141526	chr17	82228397	82261129	2.65236	4.11602e-14	up
GCNT4	ENSG00000176928	chr5	75025346	75052770	13.943	4.27748e-14	up
DNM1	ENSG00000106976	chr9	128191655	128255248	0.353237	4.43269e-14	down
AC013652	ENSG00000259345	chr15	38865322	39427195	25.0584	4.70632e-14	up
DUSP5	ENSG00000138166	chr10	110497907	110511533	3.03221	4.82286e-14	up
H19	ENSG00000130600	chr11	1995176	2001470	0.402104	5.0596e-14	down
XDH	ENSG00000158125	chr2	31334321	31414742	0.0486776	5.34673e-14	down
MT1X	ENSG00000187193	chr16	56682470	56684196	7.01935	5.62456e-14	up
AC144831	ENSG00000261888	chr17	83104255	83106910	0.195153	5.86305e-14	down
MAP3K5	ENSG00000197442	chr6	136557046	136792477	4.20759	5.96953e-14	up
FAM20A	ENSG00000108950	chr17	68535113	68601367	0.375381	6.10215e-14	down
ASNS	ENSG00000070669	chr7	97851677	97872542	0.291247	6.23444e-14	down
MYH11	ENSG00000133392	chr16	15703135	15857028	10.5993	6.64725e-14	up
TP53INP2	ENSG00000078804	chr20	34704339	34713439	3.19741	6.78543e-14	up
TMEM30B	ENSG00000182107	chr14	61277370	61281840	5.37823	6.93169e-14	up
KLF5	ENSG00000102554	chr13	73054976	73077541	5.10953	7.91447e-14	up
PLPP1	ENSG00000067113	chr5	55424854	55534969	3.08129	8.21057e-14	up
FOLR3	ENSG00000110203	chr11	72114869	72139892	0.0146816	8.43485e-14	down
ARNTL2	ENSG00000029153	chr12	27332854	27425289	0.289293	8.46874e-14	down
SEMA3A	ENSG00000075213	chr7	83955777	84492724	0.225112	8.61061e-14	down
PIGT	ENSG00000124155	chr20	45416084	45456934	0.421764	8.75556e-14	down
SLC1A2	ENSG00000110436	chr11	35251205	35420063	0.0787879	9.45596e-14	down
MRGPRF	ENSG00000172935	chr11	69004395	69013382	0.345293	9.48425e-14	down
PPP1R3G	ENSG00000219607	chr6	5084581	5089487	0.216924	9.79786e-14	down
ADH1C	ENSG00000248144	chr4	99336497	99352746	11.2029	9.81402e-14	up
ENO2	ENSG00000111674	chr12	6913745	6923698	0.263342	1.09629e-13	down
PTPRH	ENSG00000080031	chr19	55181247	55209506	0.176304	1.15268e-13	down
ENDOD1	ENSG00000149218	chr11	95089846	95132645	2.70311	1.1961e-13	up
COL8A1	ENSG00000144810	chr3	99638475	99799226	4.53959	1.22039e-13	up
PAWR	ENSG00000177425	chr12	79574979	79690964	4.53808	1.25024e-13	up
WHAMMP2	ENSG00000248334	chr15	28737583	28759204	29.935	1.26528e-13	up
SLA	ENSG00000155926	chr8	133036728	133102912	51.0802	1.31067e-13	up
TLR4	ENSG00000136869	chr9	117704175	117724735	5.61065	1.32749e-13	up
BPIFB4	ENSG00000186191	chr20	33079644	33111751	0.0821298	1.37048e-13	down
COL5A2	ENSG00000204262	chr2	189031898	189225312	2.55427	1.53635e-13	up
SLC35D1	ENSG00000116704	chr1	66999350	67054148	3.63799	1.63466e-13	up
ALDH1A3	ENSG00000184254	chr15	100877714	100916626	0.407002	1.65119e-13	down
ENG	ENSG00000106991	chr9	127815012	127854756	0.415952	1.72784e-13	down
CRIM1	ENSG00000150938	chr2	36355778	36551135	3.23033	1.79364e-13	up
PTN	ENSG00000105894	chr7	137227341	137343865	0.211915	1.96859e-13	down
WNT7B	ENSG00000188064	chr22	45920366	45977162	0.0135486	1.97691e-13	down
PCOLCE	ENSG00000106333	chr7	100602363	100608175	0.398221	2.07122e-13	down
BGN	ENSG00000182492	chrX	153494980	153509546	0.423239	2.07465e-13	down
ABLIM3	ENSG00000173210	chr5	149141483	149260542	3.82813	2.18207e-13	up
TMEM45A	ENSG00000181458	chr3	100492619	100577444	3.31746	2.43665e-13	up
MTSS1L	ENSG00000132613	chr16	70661204	70686053	4.11891	2.62697e-13	up
ADAMTS4	ENSG00000158859	chr1	161184302	161199054	3.73384	2.71746e-13	up
MEIS3	ENSG00000105419	chr19	47403124	47419523	2.83539	3.23988e-13	up
TRIB2	ENSG00000071575	chr2	12716889	12742734	2.78624	3.26084e-13	up
FADS3	ENSG00000221968	chr11	61873519	61892051	3.10393	3.30888e-13	up
FNBP1L	ENSG00000137942	chr1	93448131	93554661	3.82217	4.16949e-13	up
AMIGO2	ENSG00000139211	chr12	47075707	47079951	13.438	4.21836e-13	up
FAM102A	ENSG00000167106	chr9	127940582	127980989	0.331079	4.38207e-13	down
DNAJB4	ENSG00000162616	chr1	77979175	78017964	4.05294	4.42754e-13	up
ANGPTL2	ENSG00000136859	chr9	127087348	127122635	0.325255	4.88128e-13	down
SMURF2	ENSG00000108854	chr17	64542282	64662307	0.37148	5.0068e-13	down
ITPR3	ENSG00000096433	chr6	33620365	33696574	0.417044	5.09068e-13	down
FOXO3B	ENSG00000240445	chr17	18670946	18672873	6.55413	5.10216e-13	up
SLC26A6	ENSG00000225697	chr3	48625723	48635493	4.05084	5.97176e-13	up
ATP1B1	ENSG00000143153	chr1	169105697	169132722	4.54888	6.03207e-13	up
MAFF	ENSG00000185022	chr22	38200767	38216507	0.413377	6.09936e-13	down
AC037198	ENSG00000276107	chr15	39586561	39587293	10.1252	6.62654e-13	up
SPRY1	ENSG00000164056	chr4	123396795	123403760	3.82847	7.0307e-13	up
TRIB3	ENSG00000101255	chr20	362835	397559	0.302803	7.16256e-13	down
HIP1R	ENSG00000130787	chr12	122834453	122862961	3.54202	7.33364e-13	up
ALCAM	ENSG00000170017	chr3	105366909	105576900	3.87403	7.67035e-13	up
TLE2	ENSG00000065717	chr19	2997639	3047635	4.4473	7.68359e-13	up
CYTH3	ENSG00000008256	chr7	6161776	6272644	2.52906	8.12918e-13	up
BMP4	ENSG00000125378	chr14	53949736	53958761	0.131149	8.90787e-13	down
ANK2	ENSG00000145362	chr4	112818109	113383740	0.347321	9.39471e-13	down
AQP1	ENSG00000240583	chr7	30911694	30925517	5.24795	1.03896e-12	up
PCSK9	ENSG00000169174	chr1	55039548	55064852	9.22375	1.07398e-12	up
IGSF10	ENSG00000152580	chr3	151425384	151458709	8.42002	1.10503e-12	up
DENND2A	ENSG00000146966	chr7	140518420	140673993	0.286512	1.13324e-12	down
ORAI3	ENSG00000175938	chr16	30949068	30956461	0.206973	1.27381e-12	down
SLITRK4	ENSG00000179542	chrX	143622790	143636101	0.0827987	1.31232e-12	down
NLGN2	ENSG00000169992	chr17	7404874	7419860	0.420674	1.40937e-12	down
GXYLT2	ENSG00000172986	chr3	72888073	72998138	0.23081	1.4592e-12	down
PREX1	ENSG00000124126	chr20	48624252	48827999	0.345323	1.55478e-12	down
SAPCD2	ENSG00000186193	chr9	137062127	137070557	3.7301	1.55744e-12	up
DIRAS1	ENSG00000176490	chr19	2714567	2721372	0.335407	1.59942e-12	down
HRH1	ENSG00000196639	chr3	11137093	11263557	0.293649	1.66214e-12	down
ISLR	ENSG00000129009	chr15	74173710	74176872	0.431567	1.69037e-12	down
MT1M	ENSG00000205364	chr16	56632659	56633981	6.94045	1.74222e-12	up
PER2	ENSG00000132326	chr2	238244044	238290102	0.213984	1.99036e-12	down
HOXC12	ENSG00000123407	chr12	53954903	53958956	6.67492	2.01588e-12	up
TUBB3	ENSG00000258947	chr16	89921392	89938761	0.353234	2.07221e-12	down
C1QTNF5	ENSG00000223953	chr11	119338942	119340940	4.13071	2.08522e-12	up
IL16	ENSG00000172349	chr15	81159575	81314058	3.97921	2.15884e-12	up
SYNPO	ENSG00000171992	chr5	150601080	150659207	0.337804	2.36758e-12	down
CD9	ENSG00000010278	chr12	6199715	6238271	0.357266	2.48145e-12	down
CASS4	ENSG00000087589	chr20	56412112	56460387	7.05657	2.51776e-12	up
TRAF3IP2	ENSG00000056972	chr6	111555378	111606906	0.396209	2.531e-12	down
TMEFF2	ENSG00000144339	chr2	191949043	192194933	12.4569	2.63261e-12	up
STX16-NPEPL1	ENSG00000254995	chr20	58651434	58715410	54.2742	2.66482e-12	up
FRAS1	ENSG00000138759	chr4	78057323	78544269	3.05936	2.93527e-12	up
PPFIA4	ENSG00000143847	chr1	203026498	203078740	0.119226	2.98977e-12	down
CNN1	ENSG00000130176	chr19	11538767	11550323	3.24625	3.01066e-12	up
NR2F1-AS1	ENSG00000237187	chr5	93409359	93585648	6.44605	3.06358e-12	up
MYL9	ENSG00000101335	chr20	36541497	36551447	2.54851	3.12378e-12	up
AKR1C2	ENSG00000151632	chr10	4987400	5018031	0.377439	3.16804e-12	down
SDCCAG8	ENSG00000054282	chr1	243256034	243500091	0.37125	3.49812e-12	down
CTSA	ENSG00000064601	chr20	45890144	45898820	0.43707	3.56961e-12	down
IL11	ENSG00000095752	chr19	55364382	55370463	0.101692	3.58261e-12	down
TMEM176B	ENSG00000106565	chr7	150791285	150801360	66.9861	3.61887e-12	up
SPEG	ENSG00000072195	chr2	219434843	219493629	0.41586	3.79528e-12	down
CTXN1	ENSG00000178531	chr19	7924491	7926135	0.170198	4.24277e-12	down
SIDT2	ENSG00000149577	chr11	117178733	117197445	2.60997	4.52123e-12	up
VAT1L	ENSG00000171724	chr16	77788564	77980107	0.11436	4.80969e-12	down
SERTAD2	ENSG00000179833	chr2	64631621	64751005	0.420547	4.95285e-12	down
CHI3L2	ENSG00000064886	chr1	111200771	111243440	0.163973	4.9901e-12	down
LIMD2	ENSG00000136490	chr17	63695888	63701172	4.10413	5.07194e-12	up
GPNMB	ENSG00000136235	chr7	23235967	23275108	0.451922	5.12519e-12	down
CACNA1A	ENSG00000141837	chr19	13206442	13633025	0.338395	5.26081e-12	down
ARHGAP20	ENSG00000137727	chr11	110577042	110713189	0.253982	5.30018e-12	down
TUBB2A	ENSG00000137267	chr6	3153666	3157544	2.95983	6.17832e-12	up
GIPC2	ENSG00000137960	chr1	77979542	78138444	9.26037	6.28272e-12	up
MDGA1	ENSG00000112139	chr6	37630679	37699306	0.398168	6.32037e-12	down
NKD1	ENSG00000140807	chr16	50548396	50649249	47.8545	6.65303e-12	up
CD55	ENSG00000196352	chr1	207321376	207386804	0.387195	6.68972e-12	down
EBF2	ENSG00000221818	chr8	25841725	26045413	0.352228	7.07508e-12	down
MYBPH	ENSG00000133055	chr1	203167811	203175826	0.2158	7.09112e-12	down
MEST	ENSG00000106484	chr7	130486171	130506465	0.141853	7.50213e-12	down
PLPP2	ENSG00000141934	chr19	281040	291403	0.102948	7.50703e-12	down
ACTN1	ENSG00000072110	chr14	68874143	68979440	2.38801	7.54591e-12	up
DIRC3	ENSG00000231672	chr2	217284019	217756593	0.0156876	7.68893e-12	down
CPM	ENSG00000135678	chr12	68842197	68971570	16.3186	7.98941e-12	up
LINC01605	ENSG00000253161	chr8	37421341	37554183	0.245243	8.00971e-12	down
AVPI1	ENSG00000119986	chr10	97677424	97687241	0.274057	8.80778e-12	down
DGAT2	ENSG00000062282	chr11	75759512	75801535	0.255966	9.01773e-12	down
L3MBTL3	ENSG00000198945	chr6	130013699	130141451	4.06695	9.10752e-12	up
PDK4	ENSG00000004799	chr7	95583499	95596516	6.22026	9.64603e-12	up
CHSY3	ENSG00000198108	chr5	129904465	130186634	3.34592	9.67082e-12	up
PRKAG2	ENSG00000106617	chr7	151556124	151877125	3.43404	1.03221e-11	up
ARHGEF28	ENSG00000214944	chr5	73626158	73941993	6.967	1.0552e-11	up
THBS2	ENSG00000186340	chr6	169215780	169254044	0.434686	1.08018e-11	down
OPN3	ENSG00000054277	chr1	241590102	241677376	3.90878	1.12371e-11	up
FPR1	ENSG00000171051	chr19	51745172	51804110	17.1815	1.20825e-11	up
TMEM132A	ENSG00000006118	chr11	60924463	60937159	0.313163	1.22916e-11	down
AHNAK2	ENSG00000185567	chr14	104937244	104978374	0.443481	1.28185e-11	down
SMKR1	ENSG00000240204	chr7	129502531	129512918	0.0186684	1.30266e-11	down
HMCN1	ENSG00000143341	chr1	185734391	186190949	0.291086	1.3342e-11	down
FOS	ENSG00000170345	chr14	75278826	75282230	11.5311	1.36057e-11	up
PHKA1	ENSG00000067177	chrX	72578814	72714319	7.82527	1.36194e-11	up
TIMP3	ENSG00000100234	chr22	32801701	32863043	0.448987	1.42697e-11	down
TGFB2	ENSG00000092969	chr1	218345336	218444619	0.150587	1.45985e-11	down
CSRP2	ENSG00000175183	chr12	76858709	76879023	6.32553	1.52234e-11	up
SPRY4	ENSG00000187678	chr5	142310427	142326455	2.83838	1.53299e-11	up
E2F1	ENSG00000101412	chr20	33675477	33686385	0.367639	1.64968e-11	down
NFATC2	ENSG00000101096	chr20	51386957	51562831	0.0273182	1.85159e-11	down
URB1	ENSG00000142207	chr21	32311018	32393012	2.42254	1.86042e-11	up
WWC1	ENSG00000113645	chr5	168291651	168472303	0.279585	1.87145e-11	down
SLC7A5	ENSG00000103257	chr16	87830023	87869507	0.416199	1.92922e-11	down
PPP2R2C	ENSG00000074211	chr4	6320578	6563600	29.2674	2.09335e-11	up
PLEKHG4	ENSG00000196155	chr16	67277510	67289499	0.406568	2.09667e-11	down
SHISAL1	ENSG00000138944	chr22	44243665	44312951	0.192711	2.26726e-11	down
MAP1A	ENSG00000166963	chr15	43510958	43531620	0.442065	2.30317e-11	down
AC135048	ENSG00000279196	chr16	30984630	30988270	0.159512	2.40236e-11	down
PTH1R	ENSG00000160801	chr3	46877721	46903799	11.5208	2.42174e-11	up
ARHGEF3	ENSG00000163947	chr3	56727418	57079329	0.285573	2.51166e-11	down
CDC42EP2	ENSG00000149798	chr11	65314866	65322417	0.39525	2.66928e-11	down
AR	ENSG00000169083	chrX	67544032	67730619	3.66887	2.88389e-11	up
B4GAT1	ENSG00000174684	chr11	66345374	66347629	0.354765	2.92447e-11	down
HGF	ENSG00000019991	chr7	81699008	81770438	0.303132	2.96031e-11	down
CITED2	ENSG00000164442	chr6	139371807	139374648	2.30039	3.04115e-11	up
C14orf132	ENSG00000227051	chr14	96039324	96093889	0.354472	3.05982e-11	down
CARMN	ENSG00000249669	chr5	149406689	149432835	6.25743	3.06764e-11	up
PEAK1	ENSG00000173517	chr15	77100656	77420144	2.37207	3.47876e-11	up
JADE1	ENSG00000077684	chr4	128809700	128875224	2.50919	3.52903e-11	up
LY6E	ENSG00000160932	chr8	143017982	143023832	0.447906	3.79754e-11	down
ADAMTS15	ENSG00000166106	chr11	130448974	130476641	0.453338	3.80509e-11	down
PHLDB1	ENSG00000019144	chr11	118606440	118658031	2.35376	3.89323e-11	up
RAP1GAP2	ENSG00000132359	chr17	2755705	3037741	0.252012	3.97028e-11	down
CSMD2	ENSG00000121904	chr1	33513999	34165842	0.273957	4.06647e-11	down
TMEM119	ENSG00000183160	chr12	108589851	108598320	2.37389	4.09039e-11	up
BANK1	ENSG00000153064	chr4	101411286	102074812	13.7651	4.1042e-11	up
ZNF281	ENSG00000162702	chr1	200404940	200410056	3.14686	4.20319e-11	up
MARCH3	ENSG00000173926	chr5	126867714	127030558	0.208008	4.29443e-11	down
CNN3	ENSG00000117519	chr1	94896949	94927223	2.2985	4.30832e-11	up
NID1	ENSG00000116962	chr1	235975830	236065109	3.14662	4.41993e-11	up
MAFB	ENSG00000204103	chr20	40685848	40689236	0.357962	4.5559e-11	down
JUN	ENSG00000177606	chr1	58780788	58784327	0.468733	4.6294e-11	down
MORF4L2	ENSG00000123562	chrX	103675496	103688158	2.38319	4.64842e-11	up
FGF18	ENSG00000156427	chr5	171419647	171457626	0.0306759	4.6861e-11	down
CCDC74B	ENSG00000152076	chr2	130139287	130145134	0.271659	4.72922e-11	down
CIT	ENSG00000122966	chr12	119685791	119877320	0.417208	4.78197e-11	down
CYP19A1	ENSG00000137869	chr15	51208057	51338610	4.36383	4.83451e-11	up
SCARF2	ENSG00000244486	chr22	20424815	20437826	2.35768	4.86241e-11	up
MAP3K7CL	ENSG00000156265	chr21	29077471	29175889	0.277993	5.36056e-11	down
AC226119	ENSG00000271977	chr4	3915187	3924274	10.5777	5.62791e-11	up
ERRFI1	ENSG00000116285	chr1	8004404	8026309	2.39354	5.90655e-11	up
HIST1H1C	ENSG00000187837	chr6	26055787	26056428	4.37649	6.19467e-11	up
ID3	ENSG00000117318	chr1	23557926	23559501	3.3726	6.91814e-11	up
TEX2	ENSG00000136478	chr17	64147227	64263301	2.44474	6.98123e-11	up
ATOH8	ENSG00000168874	chr2	85751344	85791383	3.17522	7.06223e-11	up
EGR2	ENSG00000122877	chr10	62811996	62919900	0.175956	7.1233e-11	down
DHCR24	ENSG00000116133	chr1	54849627	54887195	2.60277	7.2732e-11	up
SEPT4	ENSG00000108387	chr17	58520250	58540818	19.0581	7.47933e-11	up
MMP2	ENSG00000087245	chr16	55389700	55506691	0.417263	7.53074e-11	down
ALPK2	ENSG00000198796	chr18	58481247	58629091	2.5057	8.01156e-11	up
RHOBTB1	ENSG00000072422	chr10	60869438	61001440	3.16913	8.12621e-11	up
CTSD	ENSG00000117984	chr11	1752755	1764573	0.421255	8.16611e-11	down
ABLIM2	ENSG00000163995	chr4	7965310	8158832	8.97202	8.41973e-11	up
HLA-B	ENSG00000234745	chr6	31269491	31357188	0.351259	8.64139e-11	down
STEAP4	ENSG00000127954	chr7	88270892	88306891	2.43826	8.86543e-11	up
ARHGEF17	ENSG00000110237	chr11	73308289	73369388	2.34856	8.90963e-11	up
NXN	ENSG00000167693	chr17	799310	979776	3.01834	8.92606e-11	up
AC012321	ENSG00000260772	chr16	69703065	69704652	0.0729036	9.47047e-11	down
TANC1	ENSG00000115183	chr2	158968640	159232659	3.1654	1.03304e-10	up
RARRES2	ENSG00000106538	chr7	150338317	150341662	4.48377	1.04631e-10	up
KCND2	ENSG00000184408	chr7	120273175	120750337	0.253559	1.04978e-10	down
PLEKHA4	ENSG00000105559	chr19	48837097	48868617	0.467439	1.06064e-10	down
ADAM22	ENSG00000008277	chr7	87934143	88202889	7.32053	1.06379e-10	up
AC079298	ENSG00000280241	chr4	154142122	154298819	34.3076	1.14822e-10	up
AL391422	ENSG00000270504	chr6	3751111	3753871	2.80141	1.15329e-10	up
ELL2P1	ENSG00000227295	chr1	158175850	158177755	6.06568	1.16383e-10	up
GFPT2	ENSG00000131459	chr5	180300698	180353336	0.473538	1.19892e-10	down
C3orf80	ENSG00000180044	chr3	160225496	160228213	0.0437606	1.24336e-10	down
TMEM64	ENSG00000180694	chr8	90621995	90791632	3.89512	1.25736e-10	up
CLIC3	ENSG00000169583	chr9	136994635	136996803	7.27857	1.26292e-10	up
PISD	ENSG00000241878	chr22	31618491	31662432	2.85889	1.28092e-10	up
LFNG	ENSG00000106003	chr7	2512529	2529177	5.12943	1.28294e-10	up
CTTNBP2	ENSG00000077063	chr7	117710651	117874139	0.0929521	1.3021e-10	down
AGRN	ENSG00000188157	chr1	1020120	1056118	0.450133	1.32143e-10	down
DNM3OS	ENSG00000230630	chr1	172138397	172144840	4.28496	1.39228e-10	up
SPIRE2	ENSG00000204991	chr16	89818179	89871319	0.252003	1.39329e-10	down
BHMT2	ENSG00000132840	chr5	79069767	79090069	3.85395	1.47749e-10	up
GPER1	ENSG00000164850	chr7	1082208	1093815	0.212081	1.51143e-10	down
RTN4RL2	ENSG00000186907	chr11	57460528	57477534	0.197447	1.53962e-10	down
KLF3	ENSG00000109787	chr4	38664197	38701517	0.407565	1.55545e-10	down
PRSS3	ENSG00000010438	chr9	33750466	33799231	0.144433	1.61944e-10	down
TMEM204	ENSG00000131634	chr16	1528688	1555580	2.69876	1.68299e-10	up
TRAM1	ENSG00000067167	chr8	70573218	70608416	2.38052	1.78729e-10	up
DNAJC22	ENSG00000178401	chr12	49346888	49357546	45.5776	1.86959e-10	up
PIM1	ENSG00000137193	chr6	37170152	37175428	2.78475	1.91319e-10	up
KCNK3	ENSG00000171303	chr2	26692690	26733420	0.0208914	1.99496e-10	down
MAP2K6	ENSG00000108984	chr17	69414697	69553865	8.61327	2.00116e-10	up
RETREG1	ENSG00000154153	chr5	16473038	16617058	7.76773	2.04343e-10	up
HACD1	ENSG00000165996	chr10	17589032	17617374	6.3342	2.11292e-10	up
TRAK1	ENSG00000182606	chr3	42013802	42225890	0.464476	2.21382e-10	down
TNPO1	ENSG00000083312	chr5	72816312	72916733	2.84883	2.22475e-10	up
ABL1	ENSG00000097007	chr9	130713946	130887675	0.481495	2.23536e-10	down
CCBE1	ENSG00000183287	chr18	59430939	59697662	2.36414	2.3175e-10	up
LRRC75A	ENSG00000181350	chr17	16441577	16492153	0.111611	2.43152e-10	down
ZC3H12A	ENSG00000163874	chr1	37474580	37484377	3.33054	2.49444e-10	up
TRIM14	ENSG00000106785	chr9	98069275	98119222	4.66187	2.56863e-10	up
HPS5	ENSG00000110756	chr11	18278668	18322198	2.69025	2.81147e-10	up
STAR	ENSG00000147465	chr8	38143649	38151265	0.0363354	2.83522e-10	down
RFX2	ENSG00000087903	chr19	5993164	6199572	0.319696	2.83645e-10	down
ADAMTS6	ENSG00000049192	chr5	65148738	65481920	0.250739	2.96515e-10	down
ADAMTSL4	ENSG00000143382	chr1	150549369	150560937	0.447538	2.99117e-10	down
MAGED4B	ENSG00000187243	chrX	52061827	52069248	0.385194	3.07594e-10	down
CTDSPL	ENSG00000144677	chr3	37861880	37984469	4.44347	3.339e-10	up
Z99916	ENSG00000271181	chr22	25179309	25179554	0.12017	3.38407e-10	down
IPO5	ENSG00000065150	chr13	97953658	98024297	0.477787	3.43993e-10	down
WASF3	ENSG00000132970	chr13	26557703	26688948	2.43116	3.49881e-10	up
TRAK2	ENSG00000115993	chr2	201377207	201451500	2.48906	3.54573e-10	up
STK17B	ENSG00000081320	chr2	196133583	196176503	3.19828	3.98059e-10	up
CIC	ENSG00000079432	chr19	42268537	42295797	0.486417	4.06824e-10	down
HNMT	ENSG00000150540	chr2	137964020	138016364	3.15328	4.2317e-10	up
NFIL3	ENSG00000165030	chr9	91409045	91423832	2.39356	4.35453e-10	up
CTSF	ENSG00000174080	chr11	66563464	66568841	0.438226	4.40136e-10	down
LRRTM2	ENSG00000146006	chr5	138868921	138875368	0.0247194	4.48398e-10	down
SLC35F5	ENSG00000115084	chr2	113705011	113756693	2.35799	4.64827e-10	up
PGGHG	ENSG00000142102	chr11	289135	296107	3.93404	4.64865e-10	up
CERS6	ENSG00000172292	chr2	168455862	168775137	3.35853	4.66766e-10	up
LIG1	ENSG00000105486	chr19	48115445	48170603	0.464865	4.83415e-10	down
ARRDC2	ENSG00000105643	chr19	18001132	18014102	2.70652	5.06004e-10	up
ADGRE5	ENSG00000123146	chr19	14380501	14408725	2.40274	5.07399e-10	up
DUSP10	ENSG00000143507	chr1	221701424	221742089	3.80965	5.10872e-10	up
VEGFB	ENSG00000173511	chr11	64234538	64238793	0.451329	5.18003e-10	down
ADIRF	ENSG00000148671	chr10	86968192	86983934	0.209042	5.80144e-10	down
PLXNA2	ENSG00000076356	chr1	208022242	208244384	3.06422	5.8625e-10	up
LOXL4	ENSG00000138131	chr10	98247690	98268194	0.460689	5.88088e-10	down
ADH1A	ENSG00000187758	chr4	99276369	99291003	12.6721	5.93619e-10	up
NFKBIZ	ENSG00000144802	chr3	101827991	101861022	4.24461	5.95212e-10	up
SEMA3D	ENSG00000153993	chr7	84995553	85186855	0.0180923	6.07421e-10	down
SESN2	ENSG00000130766	chr1	28259518	28282491	0.442935	6.20335e-10	down
MMRN2	ENSG00000173269	chr10	86935540	86969481	0.212993	6.46672e-10	down
SLC9A7	ENSG00000065923	chrX	46599251	46759118	0.427273	6.46774e-10	down
CNN2	ENSG00000064666	chr19	1026586	1039068	2.26661	6.48329e-10	up
PKIG	ENSG00000168734	chr20	44531785	44624247	0.456467	6.50472e-10	down
PCSK6	ENSG00000140479	chr15	101297142	101525202	0.0356566	6.60115e-10	down
CDC20	ENSG00000117399	chr1	43358981	43363203	2.38135	6.6428e-10	up
HOXC13-AS	ENSG00000249641	chr12	53935328	53939643	47.5155	6.81349e-10	up
HMOX1	ENSG00000100292	chr22	35380361	35394207	0.468752	6.82254e-10	down
MXRA5Y	ENSG00000235649	chrY	11957208	11987386	0.0411059	6.82643e-10	down
STC1	ENSG00000159167	chr8	23841929	23854806	0.33956	7.08494e-10	down
CEND1	ENSG00000184524	chr11	787115	790113	0.184456	7.38929e-10	down
MYO1B	ENSG00000128641	chr2	191245185	191425389	0.410388	7.39035e-10	down
IGDCC4	ENSG00000103742	chr15	65381484	65422947	0.300887	7.5207e-10	down
MCF2L	ENSG00000126217	chr13	112894378	113099742	0.279555	7.61271e-10	down
ITM2B	ENSG00000136156	chr13	48232612	48270357	0.472558	8.28131e-10	down
ANKFN1	ENSG00000153930	chr17	55882301	56511659	15.1371	8.95557e-10	up
SLC43A2	ENSG00000167703	chr17	1569267	1628886	2.98385	9.19995e-10	up
HR	ENSG00000168453	chr8	22114419	22133384	3.61408	1.01054e-09	up
AP000944	ENSG00000285816	chr11	65261928	65326543	0.0682029	1.03407e-09	down
GUCY1A2	ENSG00000152402	chr11	106674012	107018524	0.15341	1.05189e-09	down
CFD	ENSG00000197766	chr19	859643	863630	2.63737	1.08702e-09	up
AC024909	ENSG00000274021	chr12	89351015	89353271	0.20769	1.09e-09	down
HSPA2	ENSG00000126803	chr14	64535905	64546173	18.6795	1.11398e-09	up
ARL2-SNX15	ENSG00000273003	chr11	65014182	65040570	0.0126831	1.15484e-09	down
ACKR3	ENSG00000144476	chr2	236567787	236582354	0.380592	1.20501e-09	down
DCBLD2	ENSG00000057019	chr3	98795941	98901695	0.391444	1.24995e-09	down
ABCA9	ENSG00000154258	chr17	68974488	69060949	0.409127	1.29432e-09	down
FAIM	ENSG00000158234	chr3	138608606	138633376	3.44075	1.3137e-09	up
AC130371	ENSG00000274370	chr17	83098377	83098987	0.189523	1.33914e-09	down
CHST15	ENSG00000182022	chr10	124007668	124093598	0.34924	1.3583e-09	down
LGALS3BP	ENSG00000108679	chr17	78971238	78979947	0.467444	1.4103e-09	down
POM121L1P	ENSG00000183169	chr22	22639177	22644473	14.0218	1.42171e-09	up
SLC19A2	ENSG00000117479	chr1	169463909	169485944	4.03076	1.44172e-09	up
PHC2	ENSG00000134686	chr1	33323623	33431052	2.15258	1.51523e-09	up
AC022034	ENSG00000237807	chr8	53515171	53523931	5.43482	1.5397e-09	up
BRSK1	ENSG00000160469	chr19	55282072	55312533	0.237668	1.56566e-09	down
CES1	ENSG00000198848	chr16	55802851	55833337	3.69556	1.5967e-09	up
SLC35E4	ENSG00000100036	chr22	30635781	30669016	0.41835	1.7303e-09	down
CAMK4	ENSG00000152495	chr5	111223653	111494886	0.165743	1.84878e-09	down
FERMT1	ENSG00000101311	chr20	6074845	6123544	0.33566	1.87526e-09	down
LSAMP	ENSG00000185565	chr3	115802363	117139389	3.1732	1.8802e-09	up
ARMC8	ENSG00000114098	chr3	138187248	138298389	2.63261	1.8815e-09	up
DLG2	ENSG00000150672	chr11	83455012	85627922	17.3557	1.96756e-09	up
RPS6KA2	ENSG00000071242	chr6	166409364	166906451	2.18594	2.07109e-09	up
ZNF469	ENSG00000225614	chr16	88427471	88440757	2.26599	2.0722e-09	up
PDLIM5	ENSG00000163110	chr4	94451857	94668227	2.41293	2.10117e-09	up
POM121L7P	ENSG00000239511	chr22	21125660	21128063	19.1771	2.11449e-09	up
SMAD7	ENSG00000101665	chr18	48919853	48952052	0.462522	2.12149e-09	down
TRIOBP	ENSG00000100106	chr22	37697048	37776556	0.494068	2.14496e-09	down
CH25H	ENSG00000138135	chr10	89205629	89207314	0.30333	2.2582e-09	down
COL24A1	ENSG00000171502	chr1	85729233	86156943	7.55727	2.32234e-09	up
ACPP	ENSG00000014257	chr3	132317369	132368298	0.0442381	2.49632e-09	down
SULF2	ENSG00000196562	chr20	47656348	47786616	2.3738	2.55324e-09	up
PRUNE2	ENSG00000106772	chr9	76611376	76906114	3.93392	2.55542e-09	up
ABCC9	ENSG00000069431	chr12	21797401	21942529	2.76718	2.55809e-09	up
CALCOCO2	ENSG00000136436	chr17	48830988	48866522	2.2882	2.59015e-09	up
HLA-C	ENSG00000204525	chr6	31268749	31272130	0.474123	2.59693e-09	down
RALGDS	ENSG00000160271	chr9	133097720	133149334	0.427572	2.81054e-09	down
COPS8	ENSG00000198612	chr2	237085882	237100474	2.15804	2.83054e-09	up
STXBP5	ENSG00000164506	chr6	147204425	147390476	2.58452	2.97766e-09	up
PSIP1	ENSG00000164985	chr9	15464066	15510995	0.422773	2.99087e-09	down
TEK	ENSG00000120156	chr9	27109141	27230174	0.372797	3.10745e-09	down
GGTLC4P	ENSG00000230712	chr22	24248074	24249466	9.87774	3.11986e-09	up
EPHB3	ENSG00000182580	chr3	184561785	184582408	2.73712	3.12607e-09	up
KYNU	ENSG00000115919	chr2	142877657	143055833	0.0231072	3.12998e-09	down
PAFAH1B3	ENSG00000079462	chr19	42297033	42303546	0.221847	3.14734e-09	down
SLC6A17	ENSG00000197106	chr1	110150494	110202202	0.156561	3.15282e-09	down
HHIPL1	ENSG00000182218	chr14	99645110	99680569	2.55	3.15625e-09	up
ATF5	ENSG00000169136	chr19	49928702	49933935	0.384133	3.25348e-09	down
BACH2	ENSG00000112182	chr6	89926528	90296908	0.106622	3.32524e-09	down
SWAP70	ENSG00000133789	chr11	9664077	9752993	2.17326	3.3772e-09	up
SERINC2	ENSG00000168528	chr1	31409565	31434680	2.66612	3.48768e-09	up
CPZ	ENSG00000109625	chr4	8592660	8619759	0.312928	3.54259e-09	down
COL6A2	ENSG00000142173	chr21	46098097	46132849	0.483098	3.6937e-09	down
EMP3	ENSG00000142227	chr19	48321509	48330553	0.435255	3.71321e-09	down
RFX8	ENSG00000196460	chr2	101397359	101475112	0.294784	3.84741e-09	down
SPARC	ENSG00000113140	chr5	151661096	151686975	2.08818	3.85043e-09	up
ZFP36L2	ENSG00000152518	chr2	43222402	43226606	2.09587	3.86118e-09	up
AC008738	ENSG00000273420	chr19	33207129	33207639	0.450029	3.88052e-09	down
WNT5A	ENSG00000114251	chr3	55465715	55490539	3.30489	4.09402e-09	up
SPON2	ENSG00000159674	chr4	1166932	1208962	2.1694	4.15542e-09	up
EFHD1	ENSG00000115468	chr2	232606057	232682780	48.012	4.29565e-09	up
LINC01836	ENSG00000267530	chr19	782755	785080	22.6898	4.47351e-09	up
SLC7A11	ENSG00000151012	chr4	138164097	138242349	0.176171	4.58181e-09	down
NOVA1	ENSG00000139910	chr14	26443090	26598033	0.32016	4.67936e-09	down
CAMK2N2	ENSG00000163888	chr3	184259213	184261553	0.10659	4.85267e-09	down
IL1R2	ENSG00000115590	chr2	101991960	102028544	38.8695	4.88436e-09	up
CSDC2	ENSG00000172346	chr22	41561010	41577741	0.155892	4.93504e-09	down
COL9A2	ENSG00000049089	chr1	40300489	40317813	8.97736	4.98018e-09	up
SESN3	ENSG00000149212	chr11	95165513	95232541	2.97458	5.07388e-09	up
GGN	ENSG00000179168	chr19	38384265	38388082	0.176628	5.08305e-09	down
DOP1B	ENSG00000142197	chr21	36156782	36294274	0.453629	5.09468e-09	down
SOD2	ENSG00000112096	chr6	159669069	159745186	2.26089	5.23258e-09	up
PRKCZ	ENSG00000067606	chr1	2050411	2185395	0.186405	5.51902e-09	down
RASSF4	ENSG00000107551	chr10	44959407	44995891	3.09266	5.88004e-09	up
SEMA5A	ENSG00000112902	chr5	9035033	9546075	0.380552	5.96635e-09	down
VASP	ENSG00000125753	chr19	45506579	45526983	2.25214	6.16533e-09	up
CCNL1	ENSG00000163660	chr3	157146508	157160760	2.67369	6.24194e-09	up
TCEAL4	ENSG00000133142	chrX	103576231	103587736	2.9992	6.34418e-09	up
P2RY6	ENSG00000171631	chr11	73264505	73298617	0.216084	6.36299e-09	down
FBXL22	ENSG00000197361	chr15	63597353	63602428	8.3627	6.62597e-09	up
RAB11FIP4	ENSG00000131242	chr17	31391675	31538211	0.124689	6.67084e-09	down
ARRDC4	ENSG00000140450	chr15	97960703	97973833	2.20649	6.7694e-09	up
NPAS1	ENSG00000130751	chr19	47019820	47045775	3.76715	7.05789e-09	up
ACTG2	ENSG00000163017	chr2	73892314	73919865	4.97372	7.05889e-09	up
FCMR	ENSG00000162894	chr1	206903317	206923247	38.4043	7.22508e-09	up
RNF144B	ENSG00000137393	chr6	18387350	18468874	4.08448	7.26257e-09	up
ITSN1	ENSG00000205726	chr21	33642400	33899861	2.4658	8.35053e-09	up
RBPJ	ENSG00000168214	chr4	26163455	26435131	0.349406	8.36921e-09	down
TOX2	ENSG00000124191	chr20	43914852	44069616	0.356163	8.57342e-09	down
RASSF3	ENSG00000153179	chr12	64507001	64697564	4.09183	8.60105e-09	up
MRAS	ENSG00000158186	chr3	138347648	138405534	2.34267	8.61824e-09	up
GADD45B	ENSG00000099860	chr19	2476122	2478259	3.51632	8.68274e-09	up
PSAP	ENSG00000197746	chr10	71816298	71851325	0.494787	8.95768e-09	down
ACSL5	ENSG00000197142	chr10	112374018	112428380	2.88164	9.13185e-09	up
TMEM150C	ENSG00000249242	chr4	82483170	82562357	20.1257	9.29034e-09	up
GSTT2B	ENSG00000133433	chr22	23957414	23961186	3.53347	9.29102e-09	up
KIAA1755	ENSG00000149633	chr20	38210503	38260772	0.332987	9.33947e-09	down
ELANE	ENSG00000197561	chr19	851014	856247	4.79832	9.84544e-09	up
THSD4	ENSG00000187720	chr15	71096952	71783383	0.423354	1.02456e-08	down
TXNRD1	ENSG00000198431	chr12	104215779	104350307	2.07937	1.02779e-08	up
RIN1	ENSG00000174791	chr11	66330241	66336840	0.436376	1.03024e-08	down
SEC14L2	ENSG00000100003	chr22	30396941	30425303	2.79294	1.07947e-08	up
GRN	ENSG00000030582	chr17	44345246	44353106	0.467258	1.13101e-08	down
TMEM155	ENSG00000164112	chr4	121758930	121765427	7.40701	1.16514e-08	up
ARNT2	ENSG00000172379	chr15	80404350	80597933	2.21474	1.17413e-08	up
GPC6	ENSG00000183098	chr13	93226807	94408020	0.436659	1.18755e-08	down
GPR1	ENSG00000183671	chr2	206175316	206218047	0.308781	1.19571e-08	down
ANXA6	ENSG00000197043	chr5	151100706	151157785	2.1228	1.21767e-08	up
BCR	ENSG00000186716	chr22	23179704	23318037	0.473525	1.30955e-08	down
KLHL26	ENSG00000167487	chr19	18637025	18671721	3.5709	1.31654e-08	up
CREB5	ENSG00000146592	chr7	28299321	28825894	0.171267	1.319e-08	down
DSE	ENSG00000111817	chr6	116254173	116444860	2.15918	1.32999e-08	up
HLA-A	ENSG00000206503	chr6	29941260	29945884	0.471116	1.34117e-08	down
CYFIP2	ENSG00000055163	chr5	157266079	157395595	0.0876893	1.35149e-08	down
ZC3H12D	ENSG00000178199	chr6	149446795	149485061	7.32457	1.35792e-08	up
SLC39A8	ENSG00000138821	chr4	102251041	102431258	3.07349	1.41044e-08	up
TMEM35A	ENSG00000126950	chrX	101078879	101096367	0.18691	1.45422e-08	down
CFI	ENSG00000205403	chr4	109740694	109802179	0.164907	1.46774e-08	down
TNIP3	ENSG00000050730	chr4	121131408	121227466	0.149103	1.50699e-08	down
MMP16	ENSG00000156103	chr8	88032011	88328025	0.195755	1.53361e-08	down
AC008894	ENSG00000279198	chr19	16074293	16077395	4.41413	1.54532e-08	up
TPM2	ENSG00000198467	chr9	35681992	35690121	2.0498	1.56824e-08	up
ITGB2	ENSG00000160255	chr21	44885953	44931989	9.0017	1.58364e-08	up
DDAH1	ENSG00000153904	chr1	85318481	85578363	2.97592	1.7093e-08	up
CPT1C	ENSG00000169169	chr19	49690898	49713731	0.357789	1.74151e-08	down
NEGR1	ENSG00000172260	chr1	71395943	72282539	2.98964	1.8167e-08	up
TMTC1	ENSG00000133687	chr12	29500840	29784759	2.16691	1.82922e-08	up
ZNF521	ENSG00000198795	chr18	25061924	25352190	0.457785	1.83545e-08	down
GPAT3	ENSG00000138678	chr4	83535914	83605875	0.223222	1.90847e-08	down
PTCHD4	ENSG00000244694	chr6	47878028	48068689	0.223993	1.93891e-08	down
BCRP2	ENSG00000169668	chr22	21103016	21122285	7.32915	1.96067e-08	up
TCEAL3	ENSG00000196507	chrX	103607451	103629690	3.05269	2.09516e-08	up
UGP2	ENSG00000169764	chr2	63840940	63891562	2.09413	2.19376e-08	up
IFI16	ENSG00000163565	chr1	158999968	159055155	0.48508	2.19656e-08	down
ARC	ENSG00000198576	chr8	142611049	142614479	0.210376	2.35701e-08	down
SYT11	ENSG00000132718	chr1	155859567	155885199	0.480678	2.36581e-08	down
MYADM	ENSG00000179820	chr19	53864763	53876435	2.07847	2.38646e-08	up
APCDD1L-DT	ENSG00000231290	chr20	58515379	58619888	0.103482	2.44185e-08	down
PDPN	ENSG00000162493	chr1	13583465	13617957	0.4659	2.44822e-08	down
RAB27B	ENSG00000041353	chr18	54717860	54895516	0.191521	2.59295e-08	down
ITPKC	ENSG00000086544	chr19	40717112	40740860	2.33379	2.64761e-08	up
PHEX	ENSG00000102174	chrX	22032325	22251310	0.0872019	2.66427e-08	down
ETS1	ENSG00000134954	chr11	128458761	128587558	2.15484	2.67291e-08	up
KIAA1324L	ENSG00000164659	chr7	86876906	87059654	0.291989	2.73632e-08	down
SMARCD2	ENSG00000108604	chr17	63832081	63843065	2.11939	2.79066e-08	up
ZFP36	ENSG00000128016	chr19	39406813	39409412	2.14099	2.80622e-08	up
GAS1	ENSG00000180447	chr9	86944362	86947506	2.17046	2.8494e-08	up
RSPO3	ENSG00000146374	chr6	127118671	127199481	0.0827599	2.94472e-08	down
COLGALT2	ENSG00000198756	chr1	183929854	184037729	6.30672	3.22337e-08	up
MLXIPL	ENSG00000009950	chr7	73593194	73624543	35.7294	3.31513e-08	up
TBX3	ENSG00000135111	chr12	114670255	114684175	0.4234	3.32124e-08	down
RIN3	ENSG00000100599	chr14	92513781	92688994	0.437024	3.32793e-08	down
CDH13	ENSG00000140945	chr16	82626965	83800640	0.41589	3.47827e-08	down
S1PR3	ENSG00000213694	chr9	88990863	89005155	2.14897	3.61324e-08	up
CCN3	ENSG00000136999	chr8	119416446	119424434	0.289038	3.73044e-08	down
PCYT2	ENSG00000185813	chr17	81900965	81911464	2.26627	3.78717e-08	up
SELENOI	ENSG00000138018	chr2	26308547	26395891	0.293887	3.79332e-08	down
SEPT11	ENSG00000138758	chr4	76949703	77040384	2.35166	3.80326e-08	up
NEFL	ENSG00000277586	chr8	24950955	24957110	2.61683	3.81693e-08	up
DDTL	ENSG00000099974	chr22	23966888	23972556	4.36496	3.86222e-08	up
LYPD1	ENSG00000150551	chr2	132644853	132671579	0.211117	3.86286e-08	down
HS6ST1P1	ENSG00000187952	chr1	21428303	21429536	3.43769	3.92556e-08	up
KRT34	ENSG00000131737	chr17	41377650	41382403	0.453119	4.02758e-08	down
ADAMTS16	ENSG00000145536	chr5	5140330	5320304	0.108279	4.05953e-08	down
NIPAL2	ENSG00000104361	chr8	98189826	98294393	2.53989	4.10597e-08	up
SCNN1A	ENSG00000111319	chr12	6346843	6377730	6.95514	4.1232e-08	up
DMD	ENSG00000198947	chrX	31097677	33339441	3.63034	4.1657e-08	up
MATN3	ENSG00000132031	chr2	19992052	20012668	21.6736	4.21341e-08	up
SLC9A3R2	ENSG00000065054	chr16	2025356	2039026	3.25685	4.24862e-08	up
MSANTD3	ENSG00000066697	chr9	100427156	100451711	0.485734	4.52763e-08	down
CERS4	ENSG00000090661	chr19	8206736	8262421	0.302875	4.67452e-08	down
MTHFD2	ENSG00000065911	chr2	74198610	74217565	0.496545	4.75305e-08	down
SLC46A3	ENSG00000139508	chr13	28700064	28718970	4.22479	4.7803e-08	up
MGST2	ENSG00000085871	chr4	139665768	139740745	5.72731	4.81989e-08	up
NECTIN1	ENSG00000110400	chr11	119623408	119729200	0.447002	5.3079e-08	down
FGD4	ENSG00000139132	chr12	32399529	32646050	5.85685	5.50379e-08	up
MFAP3L	ENSG00000198948	chr4	169986597	170033031	3.81751	5.84132e-08	up
STX1B	ENSG00000099365	chr16	30989256	31010638	0.205461	5.85235e-08	down
PTPDC1	ENSG00000158079	chr9	94030794	94109856	2.95167	5.99713e-08	up
CEP70	ENSG00000114107	chr3	138494344	138594538	4.48238	6.06278e-08	up
EEPD1	ENSG00000122547	chr7	36153254	36301538	3.53102	6.1086e-08	up
STXBP5-AS1	ENSG00000233452	chr6	146841901	147204614	0.274358	6.13398e-08	down
CCDC74A	ENSG00000163040	chr2	131527675	131533666	0.331122	6.18868e-08	down
GEM	ENSG00000164949	chr8	94249253	94262350	0.42659	6.21339e-08	down
ZDHHC14	ENSG00000175048	chr6	157381133	157678157	0.338784	6.41033e-08	down
AC055839	ENSG00000286190	chr17	5499439	5501145	0.333346	6.4382e-08	down
CRY2	ENSG00000121671	chr11	45847118	45883248	0.422434	6.44581e-08	down
ADAMTSL3	ENSG00000156218	chr15	83654088	84039842	0.0556062	6.67846e-08	down
AZIN2	ENSG00000142920	chr1	33081104	33123492	0.241645	6.73415e-08	down
ASB9	ENSG00000102048	chrX	15235288	15270467	21.7656	6.9584e-08	up
FGF14	ENSG00000102466	chr13	101710804	102402457	3.81019	7.00487e-08	up
TREH	ENSG00000118094	chr11	118657316	118679690	29.3876	7.04021e-08	up
LHFPL2	ENSG00000145685	chr5	78485215	78770021	0.425326	7.85445e-08	down
LRRC8B	ENSG00000197147	chr1	89524836	89597864	4.43202	7.89166e-08	up
ME1	ENSG00000065833	chr6	83210402	83431051	2.88244	8.62094e-08	up
SERPINB9	ENSG00000170542	chr6	2887270	2903309	7.50928	8.71682e-08	up
GOSR2	ENSG00000108433	chr17	46923075	46975524	0.482426	8.73656e-08	down
SIGLEC15	ENSG00000197046	chr18	45825512	45844080	0.146925	8.80876e-08	down
ATP10D	ENSG00000145246	chr4	47485288	47593486	2.75748	8.90883e-08	up
STARD10	ENSG00000214530	chr11	72754729	72793681	0.301547	9.28398e-08	down
LPAR1	ENSG00000198121	chr9	110873263	111038458	2.00088	9.57731e-08	up
ITGA10	ENSG00000143127	chr1	145891208	145910111	2.15626	9.59623e-08	up
HIST1H2BK	ENSG00000197903	chr6	27146418	27146798	3.21148	9.64798e-08	up
EPHB4	ENSG00000196411	chr7	100802565	100827523	0.468371	9.76876e-08	down
MMP23A	ENSG00000215914	chr1	1699942	1701782	34.7874	1.00153e-07	up
SLC2A10	ENSG00000197496	chr20	46709649	46736347	2.06984	1.0339e-07	up
NFXL1	ENSG00000170448	chr4	47847233	47914667	3.08135	1.08623e-07	up
TMEM63A	ENSG00000196187	chr1	225845536	225882380	2.31591	1.09906e-07	up
FOXN3	ENSG00000053254	chr14	89124871	89619149	2.33376	1.10613e-07	up
IL1RL1	ENSG00000115602	chr2	102311502	102352037	5.80885	1.1215e-07	up
SLC1A3	ENSG00000079215	chr5	36606355	36688334	0.37134	1.13212e-07	down
LPIN3	ENSG00000132793	chr20	41340920	41360582	2.60858	1.17151e-07	up
CLDN4	ENSG00000189143	chr7	73799542	73832693	0.131388	1.17232e-07	down
WHAMMP3	ENSG00000276141	chr15	22664359	22686213	4.38617	1.17321e-07	up
MMP23B	ENSG00000189409	chr1	1632095	1635263	13.7855	1.19569e-07	up
VCAM1	ENSG00000162692	chr1	100719742	100739045	0.318816	1.19971e-07	down
E2F2	ENSG00000007968	chr1	23506438	23531233	0.299564	1.21873e-07	down
ROR1	ENSG00000185483	chr1	63774017	64181498	2.93429	1.25021e-07	up
PRDM1	ENSG00000057657	chr6	105993463	106109939	0.303592	1.30867e-07	down
TINAGL1	ENSG00000142910	chr1	31576485	31587686	2.89669	1.32181e-07	up
EDNRB	ENSG00000136160	chr13	77895481	77975529	2.89216	1.32547e-07	up
UQCRC1	ENSG00000010256	chr3	48599002	48610976	2.01461	1.33326e-07	up
RAB39B	ENSG00000155961	chrX	155258235	155264491	0.0545796	1.3716e-07	down
SQLE	ENSG00000104549	chr8	124998497	125022283	2.07063	1.38381e-07	up
FMNL1	ENSG00000184922	chr17	45221444	45247319	0.349323	1.43554e-07	down
ACAP3	ENSG00000131584	chr1	1292390	1309609	0.479235	1.44215e-07	down
RIPOR2	ENSG00000111913	chr6	24804281	25042170	2.62601	1.45178e-07	up
DHFR	ENSG00000228716	chr5	80626226	80654983	0.497428	1.47455e-07	down
TOR4A	ENSG00000198113	chr9	137277726	137282641	2.7013	1.49438e-07	up
CERS1	ENSG00000223802	chr19	18868545	18896727	0.126842	1.53404e-07	down
ACSS3	ENSG00000111058	chr12	80936414	81261210	3.45917	1.53946e-07	up
MYORG	ENSG00000164976	chr9	34366666	34376898	3.18301	1.55848e-07	up
RAPGEF5	ENSG00000136237	chr7	22118238	22357144	17.6174	1.58879e-07	up
MYO15B	ENSG00000266714	chr17	75588058	75626849	5.34499	1.60493e-07	up
C9orf3	ENSG00000148120	chr9	94726701	95087218	2.91009	1.66672e-07	up
NPR3	ENSG00000113389	chr5	32689070	32791724	2.67155	1.70132e-07	up
ABCA5	ENSG00000154265	chr17	69244311	69327244	4.48301	1.72744e-07	up
ARRB2	ENSG00000141480	chr17	4710596	4721499	0.363863	1.76361e-07	down
DAPK1	ENSG00000196730	chr9	87497228	87708634	3.6665	1.76542e-07	up
DPP7	ENSG00000176978	chr9	137110546	137115177	0.494669	1.78092e-07	down
ASPA	ENSG00000108381	chr17	3472374	3503405	3.50837	1.78553e-07	up
MMP15	ENSG00000102996	chr16	58025754	58046901	3.45395	1.78638e-07	up
HAPLN3	ENSG00000140511	chr15	88877288	88895626	2.93839	1.81333e-07	up
TPPP3	ENSG00000159713	chr16	67389809	67393518	0.0563414	1.82742e-07	down
TRAF1	ENSG00000056558	chr9	120902393	120929173	2.90942	1.83005e-07	up
ASF1B	ENSG00000105011	chr19	14119512	14136613	0.429254	1.87907e-07	down
PLA2G2A	ENSG00000188257	chr1	19975431	19980416	0.228432	1.92428e-07	down
PDGFRL	ENSG00000104213	chr8	17576433	17644071	0.350775	1.92741e-07	down
JAK3	ENSG00000105639	chr19	17824780	17848071	3.39079	1.95466e-07	up
ATP10A	ENSG00000206190	chr15	25677273	25865172	2.34075	1.95927e-07	up
BIN1	ENSG00000136717	chr2	127048027	127107288	0.482927	1.96016e-07	down
AC241952	ENSG00000275131	chr1	120489860	120701289	2.20768	2.03164e-07	up
NPTXR	ENSG00000221890	chr22	38818452	38844028	0.366625	2.0328e-07	down
ELFN2	ENSG00000166897	chr22	37367960	37427479	0.092624	2.03364e-07	down
RIMS1	ENSG00000079841	chr6	71886703	72403143	8.58826	2.07872e-07	up
MAOB	ENSG00000069535	chrX	43766610	43882450	9.06991	2.08315e-07	up
IRAK2	ENSG00000134070	chr3	10164919	10243745	0.359167	2.11929e-07	down
PUS1	ENSG00000177192	chr12	131929200	131945896	2.38434	2.13129e-07	up
FCGRT	ENSG00000104870	chr19	49506816	49526333	0.409083	2.1659e-07	down
GALNT10	ENSG00000164574	chr5	154190730	154420984	2.00098	2.21053e-07	up
ZNF106	ENSG00000103994	chr15	42412823	42491141	2.14871	2.26824e-07	up
DPF3	ENSG00000205683	chr14	72619296	72894116	0.347805	2.33524e-07	down
DDR1	ENSG00000204580	chr6	30876421	30900156	2.86295	2.46983e-07	up
TNFAIP8L3	ENSG00000183578	chr15	51056598	51105276	2.22239	2.49429e-07	up
NIM1K	ENSG00000177453	chr5	43192071	43280850	0.154327	2.59012e-07	down
C12orf56	ENSG00000185306	chr12	64264762	64391192	0.0985423	2.64269e-07	down
TP53I3	ENSG00000115129	chr2	24077433	24085861	2.17333	2.65856e-07	up
SPRED3	ENSG00000188766	chr19	38388421	38399587	0.19814	2.7168e-07	down
C1QTNF2	ENSG00000145861	chr5	160347751	160370641	0.118918	2.89498e-07	down
CCDC85A	ENSG00000055813	chr2	56183990	56386172	6.1236	2.91642e-07	up
MALL	ENSG00000144063	chr2	110083870	110116566	0.380856	3.1316e-07	down
EOGT	ENSG00000163378	chr3	68975217	69013684	2.77179	3.14366e-07	up
MAMSTR	ENSG00000176909	chr19	48712725	48719725	0.244161	3.19434e-07	down
GK5	ENSG00000175066	chr3	142157527	142225592	2.91869	3.26544e-07	up
RHOJ	ENSG00000126785	chr14	63204114	63293508	0.278319	3.26969e-07	down
IRAK3	ENSG00000090376	chr12	66188879	66254622	2.50331	3.28144e-07	up
KCNS3	ENSG00000170745	chr2	17877847	18361616	6.2842	3.37747e-07	up
LINC00968	ENSG00000246430	chr8	56496246	56559823	2.91643	3.43863e-07	up
CRMP1	ENSG00000072832	chr4	5748084	5893058	0.343978	3.45475e-07	down
ITPR2	ENSG00000123104	chr12	26335352	26833194	3.36309	3.46188e-07	up
GPR89B	ENSG00000188092	chr1	147928393	147993521	2.96314	3.55448e-07	up
CCDC9B	ENSG00000188549	chr15	40331452	40340967	3.47146	3.57692e-07	up
PRR19	ENSG00000188368	chr19	42302098	42310821	0.105728	3.61397e-07	down
FBLIM1	ENSG00000162458	chr1	15756607	15786594	2.38457	3.6157e-07	up
PQLC2L	ENSG00000174899	chr3	157543246	157677749	4.08688	3.62105e-07	up
KRT15	ENSG00000171346	chr17	41513745	41522529	0.218957	3.63914e-07	down
PLA2G4A	ENSG00000116711	chr1	186828949	186988981	0.323974	3.71126e-07	down
FGF1	ENSG00000113578	chr5	142592178	142698070	2.65237	3.81501e-07	up
FGF7	ENSG00000140285	chr15	49423178	49488775	0.499218	3.87207e-07	down
MYCL	ENSG00000116990	chr1	39895426	39902256	0.123001	4.26105e-07	down
C10orf90	ENSG00000154493	chr10	126424997	126670446	0.123173	4.34734e-07	down
LACTB	ENSG00000103642	chr15	63121833	63142061	2.67227	4.36035e-07	up
AP003419	ENSG00000256514	chr11	67351572	67373584	0.00112612	4.39898e-07	down
IL7R	ENSG00000168685	chr5	35852695	35879603	8.07871	4.40538e-07	up
ADTRP	ENSG00000111863	chr6	11712054	11807046	0.0924498	4.46547e-07	down
LIMS2	ENSG00000072163	chr2	127638381	127681786	2.26399	4.59096e-07	up
METTL27	ENSG00000165171	chr7	73834590	73842516	0.298723	4.62084e-07	down
AC005046	ENSG00000273055	chr7	107942116	107942740	5.41037	4.6342e-07	up
PCNX2	ENSG00000135749	chr1	232983435	233295725	0.451757	4.87196e-07	down
ENPP5	ENSG00000112796	chr6	46159185	46170980	31.204	4.96193e-07	up
MX1	ENSG00000157601	chr21	41420304	41459214	0.427646	5.03586e-07	down
RPS6KA5	ENSG00000100784	chr14	90847861	91060641	0.101044	5.05747e-07	down
KLF2	ENSG00000127528	chr19	16324817	16327874	2.64873	5.09419e-07	up
SPTBN4	ENSG00000160460	chr19	40466241	40576464	0.187801	5.10815e-07	down
PGM5	ENSG00000154330	chr9	68328308	68531061	0.364963	5.16431e-07	down
ATP6V0E2	ENSG00000171130	chr7	149872968	149891204	0.292475	5.20159e-07	down
ECHDC3	ENSG00000134463	chr10	11742366	11764070	6.99293	5.30969e-07	up
PSMA5	ENSG00000143106	chr1	109399042	109426448	2.04437	5.32811e-07	up
NANOS1	ENSG00000188613	chr10	119029714	119033730	5.72609	5.4122e-07	up
INSYN2B	ENSG00000204767	chr5	169861303	169980495	0.349721	5.45491e-07	down
TRAF5	ENSG00000082512	chr1	211326615	211374946	2.95313	5.51832e-07	up
MITF	ENSG00000187098	chr3	69739435	69968337	3.24522	5.59912e-07	up
AC010327	ENSG00000267577	chr19	55158939	55177540	0.105867	5.61662e-07	down
NLGN3	ENSG00000196338	chrX	71144831	71171201	0.170812	5.64122e-07	down
SLC44A1	ENSG00000070214	chr9	105244622	105439171	2.0145	5.96661e-07	up
GALNT1	ENSG00000141429	chr18	35581117	35711834	2.17512	6.01696e-07	up
CALCRL	ENSG00000064989	chr2	187341964	187448460	7.27324	6.02763e-07	up
DNAJC6	ENSG00000116675	chr1	65248219	65415871	16.1477	6.09352e-07	up
TACSTD2	ENSG00000184292	chr1	58575423	58577773	7.78421	6.26306e-07	up
NRK	ENSG00000123572	chrX	105822539	105958610	18.138	6.29942e-07	up
C11orf52	ENSG00000149300	chr11	111918032	111926871	17.1015	6.46399e-07	up
AFF3	ENSG00000144218	chr2	99545419	100142739	9.09751	6.50778e-07	up
CHAC1	ENSG00000128965	chr15	40952962	40956512	0.316063	6.537e-07	down
SHROOM3	ENSG00000138771	chr4	76435229	76783253	2.83653	6.57358e-07	up
INHBE	ENSG00000139269	chr12	57452323	57459280	0.10756	6.72657e-07	down
FCRLB	ENSG00000162746	chr1	161721563	161728143	0.300965	6.77097e-07	down
P4HA3	ENSG00000149380	chr11	74235801	74311640	2.5777	7.11122e-07	up
UPP1	ENSG00000183696	chr7	48088628	48108736	2.36609	7.15456e-07	up
ADGRL2	ENSG00000117114	chr1	81306160	81992436	0.458945	7.36863e-07	down
DANCR	ENSG00000226950	chr4	52712404	52720351	2.60344	7.46222e-07	up
ZDHHC2	ENSG00000104219	chr8	17156482	17224799	2.42191	7.48986e-07	up
TNFRSF8	ENSG00000120949	chr1	12063303	12144207	0.134111	7.55717e-07	down
HAND2	ENSG00000164107	chr4	173524969	173530229	2.58517	8.06606e-07	up
EFNB3	ENSG00000108947	chr17	7705202	7711372	0.296708	8.12218e-07	down
RGS7	ENSG00000182901	chr1	240775515	241357230	0.104723	8.16359e-07	down
CEP170	ENSG00000143702	chr1	243124428	243255348	0.460613	8.1715e-07	down
TRPS1	ENSG00000104447	chr8	115408496	115809673	0.324641	8.58495e-07	down
CCNB1	ENSG00000134057	chr5	69167135	69178245	2.26214	8.63359e-07	up
SNAI1	ENSG00000124216	chr20	49982980	49988886	3.94846	8.8285e-07	up
RGS2	ENSG00000116741	chr1	192809039	192812275	0.334715	9.07399e-07	down
GLIPR2	ENSG00000122694	chr9	36136536	36163913	0.470091	9.08834e-07	down
SLC22A17	ENSG00000092096	chr14	23346306	23352912	0.459652	9.74913e-07	down
RAET1G	ENSG00000203722	chr6	149916878	149923121	0.16952	1.02319e-06	down
LURAP1L	ENSG00000153714	chr9	12775020	12823060	0.475355	1.03005e-06	down
TENT5A	ENSG00000112773	chr6	81491439	81752774	0.429755	1.03319e-06	down
GADD45A	ENSG00000116717	chr1	67685201	67688334	2.00696	1.04962e-06	up
PCED1B	ENSG00000179715	chr12	47079603	47236662	8.44486	1.06675e-06	up
IL17RC	ENSG00000163702	chr3	9917074	9933630	2.01308	1.07401e-06	up
MEGF6	ENSG00000162591	chr1	3487951	3611508	0.410957	1.07763e-06	down
FAM19A2	ENSG00000198673	chr12	61708259	62279150	9.52454	1.0901e-06	up
HOXC8	ENSG00000037965	chr12	54008985	54012769	2.09787	1.09882e-06	up
RMI2	ENSG00000175643	chr16	11249619	11381662	0.282165	1.09899e-06	down
KBTBD11	ENSG00000176595	chr8	1973677	2006936	7.40179	1.10597e-06	up
PCDHGC3	ENSG00000240184	chr5	141475947	141512977	0.0694777	1.10757e-06	down
HES1	ENSG00000114315	chr3	194136148	194138732	0.244975	1.11102e-06	down
TP63	ENSG00000073282	chr3	189631389	189897276	0.0772222	1.11135e-06	down
FGF16	ENSG00000196468	chrX	77447405	77457278	0.0322137	1.11924e-06	down
LINC02511	ENSG00000248869	chr4	136796722	137212799	0.0378086	1.14597e-06	down
SH3RF3	ENSG00000172985	chr2	109129348	109504632	2.18349	1.15258e-06	up
KALRN	ENSG00000160145	chr3	124080023	124726325	0.176839	1.1792e-06	down
BNC1	ENSG00000169594	chr15	83255903	83284714	2.79177	1.20431e-06	up
PALM	ENSG00000099864	chr19	708935	748329	0.46451	1.23682e-06	down
CITED4	ENSG00000179862	chr1	40861051	40862366	3.92332	1.28621e-06	up
PTPN18	ENSG00000072135	chr2	130356045	130375405	2.15521	1.28946e-06	up
SLC7A6	ENSG00000103064	chr16	68264516	68301823	4.92631	1.2912e-06	up
LIMCH1	ENSG00000064042	chr4	41359607	41700044	3.30445	1.29154e-06	up
PKIA	ENSG00000171033	chr8	78516340	78605267	0.385844	1.32619e-06	down
ARMC12	ENSG00000157343	chr6	35737032	35749079	24.5216	1.37557e-06	up
HS3ST3B1	ENSG00000125430	chr17	14301081	14349404	2.02043	1.38879e-06	up
FAM131B	ENSG00000159784	chr7	143353400	143362770	0.484264	1.39211e-06	down
FGL2	ENSG00000127951	chr7	77193369	77199848	0.343357	1.42429e-06	down
MAP4K3	ENSG00000011566	chr2	39249266	39437301	2.40998	1.43774e-06	up
PALM2-AKAP2	ENSG00000157654	chr9	109780309	110172512	16.7001	1.45062e-06	up
GAS6	ENSG00000183087	chr13	113820549	113864076	2.11971	1.57581e-06	up
MELTF	ENSG00000163975	chr3	196988621	197029817	0.444139	1.62791e-06	down
CMPK2	ENSG00000134326	chr2	6840570	6866635	0.144678	1.64193e-06	down
LYNX1	ENSG00000180155	chr8	142771197	142777810	0.425251	1.65641e-06	down
ZNF423	ENSG00000102935	chr16	49487524	49857919	0.392568	1.70108e-06	down
TSLP	ENSG00000145777	chr5	111070062	111078026	0.0717791	1.83227e-06	down
MAPK8IP1P2	ENSG00000263503	chr17	45600869	45602340	0.181754	1.86156e-06	down
STK38L	ENSG00000211455	chr12	27243968	27325959	2.70334	1.9237e-06	up
OFD1	ENSG00000046651	chrX	13734745	13769357	2.40546	1.94669e-06	up
CSF1	ENSG00000184371	chr1	109910242	109930992	2.16865	1.97014e-06	up
TIAM1	ENSG00000156299	chr21	31118416	31559977	0.419132	1.98072e-06	down
YPEL2	ENSG00000175155	chr17	59331655	59401729	3.24839	1.99851e-06	up
ENPP1	ENSG00000197594	chr6	131808016	131895155	2.31753	2.05832e-06	up
HSD11B1	ENSG00000117594	chr1	209686178	209734949	0.38627	2.09534e-06	down
SAMD3	ENSG00000164483	chr6	130144315	130365425	0.105583	2.22951e-06	down
TCEAL9	ENSG00000185222	chrX	103356489	103358462	2.10756	2.24102e-06	up
PCDH9	ENSG00000184226	chr13	66302834	67230445	7.2914	2.25773e-06	up
CYB5A	ENSG00000166347	chr18	74250846	74291973	2.3495	2.45067e-06	up
CHAMP1	ENSG00000198824	chr13	114314482	114337626	0.383981	2.49718e-06	down
STX1A	ENSG00000106089	chr7	73699206	73719672	0.445479	2.50259e-06	down
AL355596	ENSG00000259828	chr6	141447011	141451006	23.5694	2.52566e-06	up
DOK5	ENSG00000101134	chr20	54475597	54651171	0.40606	2.53275e-06	down
NACAD	ENSG00000136274	chr7	45080437	45088969	0.342602	2.5572e-06	down
RFC2	ENSG00000049541	chr7	74231499	74254458	0.464627	2.5928e-06	down
SPAAR	ENSG00000235387	chr9	35909492	35937153	4.98284	2.59306e-06	up
BBC3	ENSG00000105327	chr19	47220822	47232766	0.417805	2.65893e-06	down
AL513477	ENSG00000269896	chr1	2350414	2352820	0.261233	2.66011e-06	down
KCNJ6	ENSG00000157542	chr21	37607373	38121345	0.143653	2.69668e-06	down
ANKRD34A	ENSG00000272031	chr1	145959441	145964575	2.92793	2.74319e-06	up
GCHFR	ENSG00000137880	chr15	40764068	40767708	9.41546	2.75045e-06	up
KIF20A	ENSG00000112984	chr5	138178719	138187723	2.06189	2.79139e-06	up
ADRA2A	ENSG00000150594	chr10	111077163	111080907	2.7869	2.82652e-06	up
DCBLD1	ENSG00000164465	chr6	117453817	117569858	2.31947	2.86447e-06	up
BCAS1	ENSG00000064787	chr20	53936777	54070594	0.111287	2.89876e-06	down
VCAN	ENSG00000038427	chr5	83471618	83582303	0.483519	2.96122e-06	down
RPL23AP42	ENSG00000234851	chr3	161429127	161429597	0.169454	3.01911e-06	down
DHCR7	ENSG00000172893	chr11	71428193	71452868	2.35903	3.07189e-06	up
GBP1	ENSG00000117228	chr1	89052319	89065230	2.15452	3.09483e-06	up
MARCH9	ENSG00000139266	chr12	57755103	57760411	0.231847	3.13133e-06	down
MIR31HG	ENSG00000171889	chr9	21455642	21559669	0.325876	3.15527e-06	down
RCAN2	ENSG00000172348	chr6	46220736	46491972	0.215601	3.15594e-06	down
LINC02202	ENSG00000245812	chr5	159100483	159117478	4.40083	3.27418e-06	up
NGEF	ENSG00000066248	chr2	232878701	233013256	0.0388567	3.29346e-06	down
SV2A	ENSG00000159164	chr1	149903318	149917844	0.467501	3.3041e-06	down
EXTL1	ENSG00000158008	chr1	26019884	26036464	7.26862	3.34707e-06	up
SLC5A3	ENSG00000198743	chr21	34073578	34106260	0.302523	3.35525e-06	down
CLDN11	ENSG00000013297	chr3	170418865	170454733	0.312641	3.37307e-06	down
PSD3	ENSG00000156011	chr8	18527303	19084730	0.425584	3.3961e-06	down
ADRA1D	ENSG00000171873	chr20	4220631	4249074	0.190316	3.49043e-06	down
AC092807	ENSG00000282057	chr1	85482281	85578250	5.32957	3.49916e-06	up
MAGI1	ENSG00000151276	chr3	65353525	66038834	2.10716	3.50851e-06	up
MIOS	ENSG00000164654	chr7	7566875	7608932	2.35277	3.58374e-06	up
TMSB4XP1	ENSG00000236876	chr1	42500205	42500339	0.242507	3.58402e-06	down
SETMAR	ENSG00000170364	chr3	4303304	4317567	3.64121	3.59715e-06	up
CHST7	ENSG00000147119	chrX	46573784	46598408	2.49441	3.60136e-06	up
SYNM	ENSG00000182253	chr15	99098217	99135593	0.438092	3.6151e-06	down
MATN2	ENSG00000132561	chr8	97868840	98036724	0.310374	3.65676e-06	down
TWISTNB	ENSG00000105849	chr7	19695461	19709037	2.72072	3.65925e-06	up
LRP1B	ENSG00000168702	chr2	140231423	142131701	15.7726	3.75657e-06	up
SUSD1	ENSG00000106868	chr9	112040785	112175408	2.44991	3.79038e-06	up
DUSP2	ENSG00000158050	chr2	96143169	96145440	8.09783	3.90014e-06	up
AP001528	ENSG00000255471	chr11	86892214	86925037	4.9927	4.05233e-06	up
ADRA2C	ENSG00000184160	chr4	3766348	3768526	2.58123	4.05633e-06	up
MYO10	ENSG00000145555	chr5	16661907	16936288	2.12325	4.20579e-06	up
ARRB1	ENSG00000137486	chr11	75260122	75351705	0.475415	4.22299e-06	down
TOX	ENSG00000198846	chr8	58805412	59119147	3.5244	4.25611e-06	up
TOM1L1	ENSG00000141198	chr17	54899387	54961956	3.43626	4.28065e-06	up
ARHGAP44	ENSG00000006740	chr17	12789498	12991643	0.341243	4.35691e-06	down
PLTP	ENSG00000100979	chr20	45898621	45912155	0.496517	4.44884e-06	down
ASIC1	ENSG00000110881	chr12	50057548	50083611	0.428337	4.64491e-06	down
LINC00857	ENSG00000237523	chr10	80207710	80219657	0.370832	4.64579e-06	down
NCAM2	ENSG00000154654	chr21	20998409	21543329	0.396139	4.75235e-06	down
BMT2	ENSG00000164603	chr7	112819147	112939875	2.60633	4.78005e-06	up
AL592158	ENSG00000281969	chr6	39818751	39823227	12.8179	4.83591e-06	up
BDH1	ENSG00000161267	chr3	197509783	197573323	4.77824	4.86602e-06	up
EDN1	ENSG00000078401	chr6	12290361	12297194	5.71438	4.96046e-06	up
GMIP	ENSG00000089639	chr19	19629476	19643657	2.43639	5.14059e-06	up
ABHD8	ENSG00000127220	chr19	17292131	17310236	0.4297	5.16265e-06	down
DLGAP1	ENSG00000170579	chr18	3496032	4455307	0.173589	5.17658e-06	down
DGCR6	ENSG00000183628	chr22	18906028	18914238	5.56699	5.31482e-06	up
SEPT1	ENSG00000180096	chr16	30378133	30395991	0.276687	5.36668e-06	down
MARS2	ENSG00000247626	chr2	197705369	197708387	3.43879	5.42822e-06	up
CDC7	ENSG00000097046	chr1	91500851	91525764	0.417454	5.45315e-06	down
RTL9	ENSG00000243978	chrX	110358816	110456334	0.241252	5.53836e-06	down
HCFC1R1	ENSG00000103145	chr16	3022620	3024286	0.447423	5.53984e-06	down
AL136084	ENSG00000270412	chr9	98943337	98943775	0.122402	5.61798e-06	down
C1QL1	ENSG00000131094	chr17	44959693	44968303	3.10701	5.65118e-06	up
CLMN	ENSG00000165959	chr14	95181940	95319908	5.41924	5.74588e-06	up
CCDC144B	ENSG00000154874	chr17	18537800	18625617	8.30862	5.90303e-06	up
CHCHD10	ENSG00000250479	chr22	23765834	23768443	3.03923	6.09792e-06	up
FMO1	ENSG00000010932	chr1	171248471	171285978	3.649	6.18443e-06	up
SEMA6B	ENSG00000167680	chr19	4542593	4559684	0.185063	6.18925e-06	down
CDKL1	ENSG00000100490	chr14	50329404	50416461	5.03745	6.20254e-06	up
EGFL7	ENSG00000172889	chr9	136658856	136672678	0.340185	6.26698e-06	down
MEG3	ENSG00000214548	chr14	100779410	100861031	2.34096	6.31641e-06	up
NKAIN1	ENSG00000084628	chr1	31179745	31239887	0.178049	6.35189e-06	down
NR1H3	ENSG00000025434	chr11	47248300	47269033	2.81833	6.44877e-06	up
DTL	ENSG00000143476	chr1	212035553	212107400	0.401899	6.48574e-06	down
AC006453	ENSG00000283196	chr2	89542842	89585652	0.419214	6.62621e-06	down
DLG3	ENSG00000082458	chrX	70444835	70505490	0.361054	6.81084e-06	down
AC025165	ENSG00000257921	chr12	57772660	57797554	0.00315863	6.89504e-06	down
INA	ENSG00000148798	chr10	103277138	103290346	0.238741	6.89626e-06	down
FAM50B	ENSG00000145945	chr6	3849373	3851320	2.29042	6.91455e-06	up
SUSD3	ENSG00000157303	chr9	93058688	93085133	4.45011	6.95104e-06	up
ANKRD29	ENSG00000154065	chr18	23598926	23662911	0.310391	6.99672e-06	down
MAGI2-AS3	ENSG00000234456	chr7	79452877	79471208	2.51865	7.24583e-06	up
CNIH2	ENSG00000174871	chr11	66278175	66285301	0.14224	7.36445e-06	down
PDZK1	ENSG00000174827	chr1	145670852	145708148	7.88782	7.41841e-06	up
NCKAP5	ENSG00000176771	chr2	132671788	133568463	0.0499362	7.5258e-06	down
FXYD1	ENSG00000266964	chr19	35138808	35143109	0.352768	7.62258e-06	down
GABRE	ENSG00000102287	chrX	151953124	151974680	0.37795	7.62405e-06	down
SERPINA3	ENSG00000196136	chr14	94612377	94624055	4.40535	7.73344e-06	up
TNXA	ENSG00000248290	chr6	32008614	32012472	0.0325981	7.90469e-06	down
REPS2	ENSG00000169891	chrX	16946658	17153272	5.42506	7.91537e-06	up
EHBP1L1	ENSG00000173442	chr11	65576046	65592650	0.411597	7.95809e-06	down
CCIN	ENSG00000185972	chr9	36169394	36171334	0.240926	8.022e-06	down
C1QTNF7	ENSG00000163145	chr4	15339818	15446166	49.8488	8.24961e-06	up
GINS2	ENSG00000131153	chr16	85676198	85690073	0.427481	8.29302e-06	down
SLC25A23	ENSG00000125648	chr19	6436079	6465203	0.458646	8.35793e-06	down
SH3PXD2A	ENSG00000107957	chr10	103594027	103855543	2.64494	8.37859e-06	up
COL10A1	ENSG00000123500	chr6	116118909	116158747	4.34035	8.42497e-06	up
FZD7	ENSG00000155760	chr2	202034587	202038445	0.48368	8.6018e-06	down
FP565260	ENSG00000277117	chr21	5022493	5040666	0.0932048	8.68115e-06	down
PRG4	ENSG00000116690	chr1	186296279	186314562	0.498696	8.81857e-06	down
LRRC73	ENSG00000204052	chr6	43506969	43510686	0.254079	8.84643e-06	down
ZNF551	ENSG00000204519	chr19	57681969	57717301	0.208288	9.14027e-06	down
ATP6V0E2-AS1	ENSG00000204934	chr7	149867697	149880610	0.161002	9.17231e-06	down
ANXA10	ENSG00000109511	chr4	168092515	168187690	0.0455764	9.27703e-06	down
AC008132	ENSG00000161103	chr22	18846811	18861049	8.3489	9.47657e-06	up
E2F8	ENSG00000129173	chr11	19224063	19241620	0.328673	9.88078e-06	down
GPRIN1	ENSG00000169258	chr5	176595802	176610156	0.477125	1.0176e-05	down
CNKSR3	ENSG00000153721	chr6	154387515	154510685	2.09993	1.01914e-05	up
SAXO1	ENSG00000155875	chr9	18858906	19049358	0.228122	1.06503e-05	down
ZNF704	ENSG00000164684	chr8	80628451	80874781	4.87854	1.06684e-05	up
AC073621	ENSG00000227158	chr17	17422681	17423704	8.1345	1.0763e-05	up
SIX1	ENSG00000126778	chr14	60643414	60658259	2.31924	1.10423e-05	up
CD44	ENSG00000026508	chr11	35138870	35232402	0.453195	1.12417e-05	down
HPD	ENSG00000158104	chr12	121839527	121863596	4.33176	1.12423e-05	up
TNFSF10	ENSG00000121858	chr3	172505508	172523475	3.15722	1.13377e-05	up
SLC8A1	ENSG00000183023	chr2	40097270	40611053	2.43814	1.14875e-05	up
HOXC11	ENSG00000123388	chr12	53973126	53977643	2.22319	1.15188e-05	up
ARHGAP28	ENSG00000088756	chr18	6729718	6915716	0.273615	1.15828e-05	down
ARHGEF26	ENSG00000114790	chr3	154121003	154257827	3.65221	1.17128e-05	up
GPD1L	ENSG00000152642	chr3	32105689	32168713	2.37958	1.17921e-05	up
HENMT1	ENSG00000162639	chr1	108648290	108661526	3.61304	1.18359e-05	up
TRABD2A	ENSG00000186854	chr2	84821650	84907008	0.337242	1.18489e-05	down
KLF11	ENSG00000172059	chr2	10042849	10054836	0.49593	1.21269e-05	down
DBNDD1	ENSG00000003249	chr16	90004865	90020128	0.126575	1.22976e-05	down
RAB11FIP1	ENSG00000156675	chr8	37858618	37899467	4.95905	1.23992e-05	up
SYT12	ENSG00000173227	chr11	67006778	67050863	6.06828	1.24351e-05	up
HMGA1P2	ENSG00000248641	chr4	73098822	73099145	0.27476	1.25719e-05	down
NRM	ENSG00000137404	chr6	30688047	30691420	0.429316	1.30176e-05	down
CA11	ENSG00000063180	chr19	48637946	48646187	0.246513	1.31542e-05	down
TTPAL	ENSG00000124120	chr20	44475874	44494603	2.55066	1.33474e-05	up
AXIN2	ENSG00000168646	chr17	65528563	65561648	2.09506	1.33864e-05	up
AC008105	ENSG00000267121	chr17	45190931	45222222	0.159554	1.34209e-05	down
SLAMF8	ENSG00000158714	chr1	159826811	159837492	7.98121	1.36045e-05	up
ARHGAP31	ENSG00000031081	chr3	119294373	119420714	2.08834	1.36594e-05	up
SHROOM4	ENSG00000158352	chrX	50591647	50814302	4.89135	1.38317e-05	up
EPB41	ENSG00000159023	chr1	28887091	29120046	0.301363	1.39079e-05	down
ZNF883	ENSG00000228623	chr9	112957722	113012227	5.38891	1.40462e-05	up
FHOD3	ENSG00000134775	chr18	36297714	36780055	0.457853	1.4437e-05	down
NFIA	ENSG00000162599	chr1	60865259	61462788	2.33156	1.44641e-05	up
COL17A1	ENSG00000065618	chr10	104031286	104085957	0.0801315	1.46509e-05	down
RASSF5	ENSG00000266094	chr1	206507530	206589448	0.292431	1.47391e-05	down
AK1	ENSG00000106992	chr9	127866486	127877675	0.439863	1.47838e-05	down
ADAMTS9	ENSG00000163638	chr3	64515654	64688000	3.25295	1.48416e-05	up
HHIP	ENSG00000164161	chr4	144646156	144745271	3.28503	1.48674e-05	up
STAC	ENSG00000144681	chr3	36380344	36548007	0.407882	1.50106e-05	down
WDR76	ENSG00000092470	chr15	43826980	43868412	0.471337	1.50663e-05	down
ARHGEF34P	ENSG00000204959	chr7	144272445	144286966	2.43598	1.51679e-05	up
S100A4	ENSG00000196154	chr1	153543613	153550136	0.381171	1.53185e-05	down
C22orf23	ENSG00000128346	chr22	37943050	37953669	0.157574	1.54377e-05	down
PCDH10	ENSG00000138650	chr4	133149294	133208606	0.182207	1.54873e-05	down
GJC2	ENSG00000198835	chr1	228149930	228159826	0.321977	1.5521e-05	down
PHLPP1	ENSG00000081913	chr18	62715541	62980433	0.467395	1.56958e-05	down
PTBP3	ENSG00000119314	chr9	112217716	112333667	2.48144	1.59263e-05	up
RGS9	ENSG00000108370	chr17	65100812	65227703	0.0872403	1.60372e-05	down
CADM4	ENSG00000105767	chr19	43622368	43639850	0.321197	1.61554e-05	down
TMOD1	ENSG00000136842	chr9	97501180	97601743	0.0604837	1.61871e-05	down
KCNJ8	ENSG00000121361	chr12	21764955	21775581	2.17305	1.62948e-05	up
CFHR1	ENSG00000244414	chr1	196819757	196832189	4.29128	1.63527e-05	up
GNB4	ENSG00000114450	chr3	179396088	179451476	2.02255	1.65544e-05	up
GORAB-AS1	ENSG00000231407	chr1	170460453	170532647	0.269158	1.67078e-05	down
INKA2	ENSG00000197852	chr1	111680630	111755824	0.485071	1.69371e-05	down
MIR4697HG	ENSG00000280237	chr11	133896438	133901601	0.0518577	1.70794e-05	down
TENM3-AS1	ENSG00000177822	chr4	181874438	182145249	3.81444	1.74657e-05	up
HIVEP2	ENSG00000010818	chr6	142751469	142956698	0.374643	1.79239e-05	down
HSPA4L	ENSG00000164070	chr4	127781821	127840733	0.414823	1.80364e-05	down
RANBP3L	ENSG00000164188	chr5	36248434	36302114	25.2957	1.85617e-05	up
SLC29A1	ENSG00000112759	chr6	44219505	44234151	0.477989	1.90616e-05	down
MYEOV	ENSG00000172927	chr11	69294151	69367726	0.304895	1.91069e-05	down
TCEAL1	ENSG00000172465	chrX	103628704	103630953	2.6697	1.92947e-05	up
BNC2	ENSG00000173068	chr9	16409503	16870843	0.492799	1.94891e-05	down
LDLRAD3	ENSG00000179241	chr11	35943981	36232136	2.10744	1.98509e-05	up
VWF	ENSG00000110799	chr12	5948874	6124770	0.0932337	2.02485e-05	down
ITGA4	ENSG00000115232	chr2	181457202	181538940	2.05904	2.0266e-05	up
GPR89A	ENSG00000117262	chr1	145607988	145670650	2.20936	2.02726e-05	up
HSPB2	ENSG00000170276	chr11	111912734	111914093	2.30532	2.02943e-05	up
SLC25A4	ENSG00000151729	chr4	185143266	185150382	0.406896	2.05432e-05	down
C1GALT1	ENSG00000106392	chr7	7156934	7248651	0.483518	2.07503e-05	down
LARS2	ENSG00000011376	chr3	45388506	45554726	2.04468	2.0806e-05	up
ZBTB12	ENSG00000204366	chr6	31899607	31901992	0.436704	2.10802e-05	down
AL358472	ENSG00000285641	chr1	153975850	153986246	3.35585	2.11195e-05	up
MACROD1	ENSG00000133315	chr11	63998558	64166113	0.403863	2.11462e-05	down
MTCO1P12	ENSG00000237973	chr1	631074	632616	4.43567	2.21284e-05	up
EPHA2	ENSG00000142627	chr1	16124337	16156069	2.34485	2.22866e-05	up
BTBD11	ENSG00000151136	chr12	107318421	107659642	3.35879	2.24368e-05	up
USP46	ENSG00000109189	chr4	52590960	52659301	2.42188	2.24484e-05	up
PCDHGC5	ENSG00000240764	chr5	141489121	141512979	0.309792	2.27312e-05	down
FAM198B-AS1	ENSG00000248429	chr4	158170752	158202877	3.10019	2.33444e-05	up
PPP1R14C	ENSG00000198729	chr6	150143044	150250392	0.145748	2.33514e-05	down
SLC2A1	ENSG00000117394	chr1	42925375	42959176	2.35762	2.3534e-05	up
FER1L4	ENSG00000088340	chr20	35558737	35607562	19.0655	2.37116e-05	up
RASGRP3	ENSG00000152689	chr2	33436324	33564750	10.4402	2.39527e-05	up
MGP	ENSG00000111341	chr12	14881181	14885926	4.14188	2.43838e-05	up
NUDT16P1	ENSG00000246082	chr3	131361898	131365122	6.41945	2.44117e-05	up
PRSS23	ENSG00000150687	chr11	86791059	86952910	2.94407	2.45151e-05	up
SLC7A8	ENSG00000092068	chr14	23125295	23183674	2.1028	2.48876e-05	up
C1orf115	ENSG00000162817	chr1	220690363	220699153	5.88981	2.4898e-05	up
ANKRD50	ENSG00000151458	chr4	124664048	124712732	2.46118	2.49359e-05	up
LINC00472	ENSG00000233237	chr6	71343427	71420745	3.91934	2.49646e-05	up
TRH	ENSG00000170893	chr3	129974688	129977935	0.193493	2.52423e-05	down
CABYR	ENSG00000154040	chr18	24138956	24161603	3.39976	2.52797e-05	up
CES4A	ENSG00000172824	chr16	66988589	67009758	4.9456	2.58084e-05	up
FAM171A2	ENSG00000161682	chr17	44353215	44363875	0.425177	2.58195e-05	down
MTR	ENSG00000116984	chr1	236795292	236921278	2.19506	2.75334e-05	up
ADCY4	ENSG00000129467	chr14	24318349	24335093	0.282551	2.78222e-05	down
AC091182	ENSG00000253746	chr8	37405439	37406724	0.246201	2.83655e-05	down
AC022613	ENSG00000256802	chr15	29674990	29680957	0.107319	2.84803e-05	down
SYDE2	ENSG00000097096	chr1	85156889	85201016	4.30645	2.88224e-05	up
GALM	ENSG00000143891	chr2	38666081	38741237	0.464591	2.91085e-05	down
CBX1	ENSG00000108468	chr17	48070052	48101478	0.48948	3.01211e-05	down
BRIX1	ENSG00000113460	chr5	34915376	34925996	2.17451	3.0188e-05	up
PGAP2	ENSG00000148985	chr11	3797724	3826371	0.436046	3.02958e-05	down
AURKA	ENSG00000087586	chr20	56369389	56392337	2.02218	3.03315e-05	up
ARHGEF5	ENSG00000050327	chr7	144355288	144380632	2.33161	3.07731e-05	up
OLFM1	ENSG00000130558	chr9	135075422	135121179	0.497849	3.09684e-05	down
ITGA9	ENSG00000144668	chr3	37452115	37823507	5.19428	3.19074e-05	up
FLVCR2	ENSG00000119686	chr14	75578620	75663214	4.36591	3.24557e-05	up
LRP3	ENSG00000130881	chr19	33177603	33208864	0.429591	3.25369e-05	down
DNAH10	ENSG00000197653	chr12	123762188	123936206	11.5696	3.32114e-05	up
HIPK2	ENSG00000064393	chr7	139561570	139777998	2.44727	3.32536e-05	up
COX11	ENSG00000166260	chr17	54951902	54968785	2.01765	3.43755e-05	up
AL139393	ENSG00000272841	chr6	160990318	160992342	0.444006	3.53328e-05	down
FAM81A	ENSG00000157470	chr15	59372693	59523555	0.195557	3.69144e-05	down
SAT1	ENSG00000130066	chrX	23783173	23786226	2.07151	3.72751e-05	up
TMEM164	ENSG00000157600	chrX	110002631	110182734	3.23844	3.7307e-05	up
KCNG1	ENSG00000026559	chr20	51003656	51023107	0.458482	3.9e-05	down
CORO6	ENSG00000167549	chr17	29614756	29622907	2.59148	3.93319e-05	up
ENTPD7	ENSG00000198018	chr10	99659509	99711241	2.32361	3.94718e-05	up
HTATIP2	ENSG00000109854	chr11	20363685	20383783	2.2696	3.99301e-05	up
PTPRG	ENSG00000144724	chr3	61561569	62297609	2.03412	4.01886e-05	up
PLEKHG5	ENSG00000171680	chr1	6466092	6520061	0.330291	4.02439e-05	down
CDKN2D	ENSG00000129355	chr19	10566462	10569059	0.444166	4.05445e-05	down
AC010776	ENSG00000267774	chr18	59696459	59698111	4.1461	4.1195e-05	up
DRAM1	ENSG00000136048	chr12	101877580	102012130	0.227926	4.14921e-05	down
HMGA1P3	ENSG00000258011	chr12	110429959	110430282	0.292744	4.15905e-05	down
RASD1	ENSG00000108551	chr17	17494437	17496395	2.11073	4.16309e-05	up
CDH23	ENSG00000107736	chr10	71396934	71815947	0.102388	4.18729e-05	down
IL4R	ENSG00000077238	chr16	27313668	27364778	0.420121	4.32548e-05	down
ABRACL	ENSG00000146386	chr6	139028745	139043302	2.88179	4.44089e-05	up
COL4A5	ENSG00000188153	chrX	108439844	108697545	2.58595	4.4531e-05	up
CHDH	ENSG00000016391	chr3	53812335	53846419	0.0887344	4.50528e-05	down
INHBA	ENSG00000122641	chr7	41667168	41705834	0.47216	4.53447e-05	down
RAD54L	ENSG00000085999	chr1	46247688	46278473	0.441932	4.55443e-05	down
BCAM	ENSG00000187244	chr19	44809059	44821421	0.394274	4.69782e-05	down
ZNF436	ENSG00000125945	chr1	23359448	23369836	0.322525	4.97563e-05	down
MYO1F	ENSG00000142347	chr19	8520790	8577577	4.1385	5.01022e-05	up
MFSD2B	ENSG00000205639	chr2	24010081	24063321	0.316607	5.06368e-05	down
IL1RL2	ENSG00000115598	chr2	102187006	102240002	3.14907	5.0812e-05	up
CACNG7	ENSG00000105605	chr19	53909335	53943941	0.222376	5.08135e-05	down
RNF217	ENSG00000146373	chr6	124962545	125092633	2.35867	5.11255e-05	up
LINC01614	ENSG00000230838	chr2	215718043	215719424	5.19993	5.1679e-05	up
HACD2	ENSG00000206527	chr3	123490820	123585053	2.41375	5.18202e-05	up
AL365203	ENSG00000273038	chr10	32887255	32889311	0.383555	5.18983e-05	down
DUSP16	ENSG00000111266	chr12	12474210	12562383	0.447935	5.22354e-05	down
STX3	ENSG00000166900	chr11	59713456	59805882	2.22439	5.23691e-05	up
ARHGAP29	ENSG00000137962	chr1	94148988	94275068	2.15766	5.33576e-05	up
DAW1	ENSG00000123977	chr2	227871054	227924344	4.36577	5.34138e-05	up
TPBGL	ENSG00000261594	chr11	75240905	75243697	0.0527122	5.38029e-05	down
NCALD	ENSG00000104490	chr8	101686542	102124907	0.488078	5.3825e-05	down
SMARCD3	ENSG00000082014	chr7	151238764	151277896	2.09334	5.38949e-05	up
CIITA	ENSG00000179583	chr16	10866222	10943021	0.318703	5.4518e-05	down
SLC16A5	ENSG00000170190	chr17	75087727	75106162	2.80123	5.55047e-05	up
RASA4	ENSG00000105808	chr7	102573807	102616757	0.464317	5.5697e-05	down
PRICKLE2	ENSG00000163637	chr3	64092236	64445476	2.34213	5.63352e-05	up
RASSF8	ENSG00000123094	chr12	25959029	26079892	0.452062	5.67572e-05	down
TPD52L1	ENSG00000111907	chr6	125119049	125264407	5.86176	5.72219e-05	up
LINC00565	ENSG00000260910	chr13	113926514	113928844	2.56335	5.86178e-05	up
AC139491	ENSG00000248596	chr5	176143085	176185155	11.8451	5.89809e-05	up
RND2	ENSG00000108830	chr17	43025231	43032041	0.207552	6.03923e-05	down
MIR100HG	ENSG00000255248	chr11	122028327	122556721	0.392371	6.05377e-05	down
ATP7B	ENSG00000123191	chr13	51930436	52012125	3.26701	6.10045e-05	up
NAP1L5	ENSG00000177432	chr4	88695915	88697829	2.43067	6.19249e-05	up
MAPRE3	ENSG00000084764	chr2	26970612	27027196	0.492763	6.29204e-05	down
AMOT	ENSG00000126016	chrX	112774503	112840815	0.331151	6.30091e-05	down
FBXO44	ENSG00000132879	chr1	11654375	11663327	0.425432	6.31286e-05	down
GPRASP2	ENSG00000158301	chrX	102712176	102717733	0.189842	6.45558e-05	down
ADGRF5	ENSG00000069122	chr6	46852522	46954943	9.51546	6.46553e-05	up
N4BP3	ENSG00000145911	chr5	178113532	178126081	0.209922	6.50741e-05	down
C11orf96	ENSG00000187479	chr11	43925342	43943883	0.434482	6.66532e-05	down
ADA2	ENSG00000093072	chr22	17178790	17258235	4.48654	6.75042e-05	up
LIF	ENSG00000128342	chr22	30240453	30246759	0.480606	6.78404e-05	down
AGMAT	ENSG00000116771	chr1	15571699	15585051	3.32198	6.84766e-05	up
UCP2	ENSG00000175567	chr11	73974672	73982843	4.84485	6.94243e-05	up
FAM111B	ENSG00000189057	chr11	59107185	59127412	0.343741	6.98273e-05	down
AL157777	ENSG00000217769	chr6	86897118	86897421	0.237827	7.20087e-05	down
PRIM1	ENSG00000198056	chr12	56731580	56752373	0.384199	7.31487e-05	down
RAB11FIP2	ENSG00000107560	chr10	118004916	118046941	2.25821	7.70244e-05	up
IQCH-AS1	ENSG00000259673	chr15	67403619	67521844	3.33292	7.70944e-05	up
AP003071	ENSG00000261625	chr11	69000765	69002048	0.215538	7.72315e-05	down
NOX4	ENSG00000086991	chr11	89324353	89498187	12.6333	7.73191e-05	up
CUBN	ENSG00000107611	chr10	16823966	17129817	0.238265	7.7359e-05	down
PKNOX2	ENSG00000165495	chr11	125164687	125433389	0.281043	7.82798e-05	down
CENPQ	ENSG00000031691	chr6	49463370	49493107	0.372938	8.00115e-05	down
OAS1	ENSG00000089127	chr12	112906783	112933222	0.349382	8.09033e-05	down
TCTEX1D1	ENSG00000152760	chr1	66752459	66779047	6.23435	8.26524e-05	up
IL27RA	ENSG00000104998	chr19	14031762	14053218	2.7139	8.27927e-05	up
MLPH	ENSG00000115648	chr2	237485428	237555322	2.12019	8.37351e-05	up
ADPRHL1	ENSG00000153531	chr13	113399610	113453524	2.55385	8.42321e-05	up
TBXA2R	ENSG00000006638	chr19	3594506	3606840	0.249891	8.44402e-05	down
AC080023	ENSG00000254554	chr11	10302657	10303704	4.23287	8.51526e-05	up
AP002990	ENSG00000255508	chr11	62559603	62591531	0.170415	8.72173e-05	down
IGF2BP3	ENSG00000136231	chr7	23310209	23470491	2.20063	8.73467e-05	up
FAM180B	ENSG00000196666	chr11	47586693	47589194	0.227167	9.03731e-05	down
MMP19	ENSG00000123342	chr12	55835433	55842966	2.1287	9.07554e-05	up
IGSF8	ENSG00000162729	chr1	160091340	160098943	0.461468	9.08037e-05	down
PLCB1	ENSG00000182621	chr20	8077251	8968360	0.331043	9.18467e-05	down
E2F7	ENSG00000165891	chr12	77021248	77065569	0.453187	9.19369e-05	down
FLI1	ENSG00000151702	chr11	128686535	128813267	2.3486	9.22628e-05	up
SLC52A2	ENSG00000185803	chr8	144354135	144361286	2.24756	9.34099e-05	up
GRIA3	ENSG00000125675	chrX	123184153	123490915	0.416208	9.52838e-05	down
LSP1P4	ENSG00000143429	chr2	91617160	91659972	0.468551	9.57816e-05	down
PCDHGA11	ENSG00000253873	chr5	141421047	141512975	0.457865	9.62754e-05	down
SMIM10	ENSG00000184785	chrX	134990991	134992473	2.24722	9.82838e-05	up
PDE3A	ENSG00000172572	chr12	20369245	20684381	2.63801	9.83368e-05	up
SLC37A1	ENSG00000160190	chr21	42496008	42581440	4.26088	9.88918e-05	up
SEC14L5	ENSG00000103184	chr16	4958330	5019157	0.216856	9.9679e-05	down
GALNT17	ENSG00000185274	chr7	71132144	71713600	0.450807	0.000100994	down
RTN1	ENSG00000139970	chr14	59595976	59870776	3.58576	0.000102362	up
MGARP	ENSG00000137463	chr4	139266165	139280225	3.9872	0.000104459	up
GPAM	ENSG00000119927	chr10	112149865	112215377	2.06139	0.000104858	up
IGFN1	ENSG00000163395	chr1	201190825	201228952	0.276579	0.000105266	down
CHST1	ENSG00000175264	chr11	45647689	45665622	0.271947	0.000106415	down
GBGT1	ENSG00000148288	chr9	133152948	133163933	5.66091	0.00010657	up
SSX2IP	ENSG00000117155	chr1	84643707	84690803	0.418026	0.000107146	down
SHTN1	ENSG00000187164	chr10	116881477	117126586	4.04674	0.00010921	up
TFEB	ENSG00000112561	chr6	41683978	41736259	0.372714	0.000109993	down
SPTLC3	ENSG00000172296	chr20	13008972	13169103	0.475645	0.000110366	down
RAB3A	ENSG00000105649	chr19	18196784	18204074	0.298424	0.000111132	down
FO681492	ENSG00000277758	chr10	47750864	47763592	5.73359	0.000111168	up
MAMDC2	ENSG00000165072	chr9	70043848	70226972	21.5123	0.00011311	up
FAR2	ENSG00000064763	chr12	29149103	29340980	0.46135	0.000114109	down
KIRREL3	ENSG00000149571	chr11	126423358	127003460	0.412798	0.000114391	down
SLC6A15	ENSG00000072041	chr12	84859491	84913615	0.449977	0.000115035	down
TSPAN15	ENSG00000099282	chr10	69451465	69507666	10.7763	0.000116361	up
NHS	ENSG00000188158	chrX	17375420	17735994	0.375479	0.000118412	down
PLD1	ENSG00000075651	chr3	171600404	171810950	0.465498	0.000118821	down
MYOM1	ENSG00000101605	chr18	3066807	3220108	4.06617	0.000119686	up
FBXO43	ENSG00000156509	chr8	100133351	100145817	0.218825	0.000123291	down
GCH1	ENSG00000131979	chr14	54842008	54902826	2.76178	0.000123597	up
IL1RN	ENSG00000136689	chr2	113107214	113134016	0.0409993	0.000124036	down
KHK	ENSG00000138030	chr2	27086747	27100762	0.243822	0.000127007	down
LARP4	ENSG00000161813	chr12	50392383	50480004	2.24527	0.000129858	up
MARC2	ENSG00000117791	chr1	220748225	220784815	3.22656	0.000129867	up
RHOQ	ENSG00000119729	chr2	46541806	46584688	2.40712	0.000130689	up
AC092368	ENSG00000261512	chr16	46622861	46624451	2.22137	0.000131465	up
EXD2	ENSG00000081177	chr14	69191511	69244020	2.11176	0.000131572	up
ACSF2	ENSG00000167107	chr17	50426158	50474845	2.10779	0.000132537	up
PPFIBP2	ENSG00000166387	chr11	7513298	7657127	2.04463	0.000133242	up
WNT11	ENSG00000085741	chr11	76186325	76210736	3.09374	0.000135535	up
INPP4B	ENSG00000109452	chr4	142023160	142847432	2.42097	0.000137343	up
MT-ND6	ENSG00000198695	chrMT	14149	14673	0.424157	0.000138064	down
IGFBP3	ENSG00000146674	chr7	45912245	45921874	0.427048	0.000140931	down
LRRC2	ENSG00000163827	chr3	46515385	46580099	0.487625	0.00014199	down
KLHL25	ENSG00000183655	chr15	85759326	85794925	2.19177	0.000143392	up
CHCHD7	ENSG00000170791	chr8	56211686	56218798	2.12671	0.000143445	up
ZNF880	ENSG00000221923	chr19	52369917	52385795	0.3519	0.000144294	down
CASC15	ENSG00000272168	chr6	21664206	22654455	6.7472	0.000151357	up
FAM207A	ENSG00000160256	chr21	44940012	44976989	2.00548	0.00015407	up
CCDC170	ENSG00000120262	chr6	151494017	151621193	5.82805	0.000154416	up
RCOR2	ENSG00000167771	chr11	63911230	63917164	2.45014	0.000159008	up
ARHGAP27	ENSG00000159314	chr17	45393902	45434421	2.51887	0.000159439	up
BCL2	ENSG00000171791	chr18	63123346	63320128	0.379694	0.000160035	down
EHHADH	ENSG00000113790	chr3	185190624	185281990	2.39095	0.000163786	up
PTPRO	ENSG00000151490	chr12	15322508	15598331	3.76185	0.000167501	up
ARVCF	ENSG00000099889	chr22	19969896	20016823	0.193135	0.000168977	down
ATXN7L2	ENSG00000162650	chr1	109483479	109492804	2.36417	0.000169396	up
RGS20	ENSG00000147509	chr8	53851795	53959303	0.265611	0.000171838	down
MT2P1	ENSG00000162840	chr4	68376323	68376505	2.97462	0.000171925	up
ARHGEF4	ENSG00000136002	chr2	130836916	131047263	0.491049	0.000173304	down
CTSH	ENSG00000103811	chr15	78921058	78949574	0.440539	0.000176008	down
ADGRG6	ENSG00000112414	chr6	142301854	142446266	0.243513	0.000180226	down
MIR210HG	ENSG00000247095	chr11	565660	568457	0.130015	0.000181463	down
AC092490	ENSG00000249790	chr12	8788257	8795789	2.86485	0.000182365	up
PATJ	ENSG00000132849	chr1	61742406	62178675	2.57534	0.000185936	up
RGN	ENSG00000130988	chrX	47078355	47093314	4.38623	0.000186854	up
NRROS	ENSG00000174004	chr3	196639694	196662004	0.325688	0.000187887	down
B3GNT5	ENSG00000176597	chr3	183253253	183298504	2.66076	0.000187898	up
AC068888	ENSG00000257337	chr12	53014596	53054438	3.92221	0.000188513	up
PLXNB3	ENSG00000198753	chrX	153764196	153779346	0.488091	0.000190722	down
SLC9A3R1	ENSG00000109062	chr17	74748628	74769353	0.479897	0.000193315	down
SORBS2	ENSG00000154556	chr4	185585444	185956652	2.79513	0.000193318	up
SERPINB7	ENSG00000166396	chr18	63752935	63805376	2.36524	0.000193968	up
MTMR11	ENSG00000014914	chr1	149928651	149936879	0.489842	0.000196808	down
ARHGEF6	ENSG00000129675	chrX	136665547	136780932	2.10967	0.000198984	up
LNCOG	ENSG00000257219	chr12	76259839	76305131	9.5251	0.000199055	up
RNF157	ENSG00000141576	chr17	76142465	76240493	2.24497	0.000206633	up
TTYH3	ENSG00000136295	chr7	2631986	2664802	0.486856	0.000207588	down
TTYH2	ENSG00000141540	chr17	74213571	74262020	0.409286	0.000217194	down
LINC01547	ENSG00000183250	chr21	44932814	44939913	2.57481	0.000220285	up
AL139220	ENSG00000230615	chr1	44030443	44115913	0.265957	0.000221655	down
CLSTN2	ENSG00000158258	chr3	139935185	140577397	0.373766	0.000223381	down
KCND3	ENSG00000171385	chr1	111770662	111989155	5.24001	0.000224559	up
RANBP17	ENSG00000204764	chr5	170861870	171300015	3.30591	0.000224701	up
IL32	ENSG00000008517	chr16	3065297	3082192	2.6707	0.000225732	up
MFSD2A	ENSG00000168389	chr1	39955112	39969968	2.68006	0.000226773	up
DIRAS3	ENSG00000162595	chr1	68045896	68051631	2.94266	0.000228596	up
LYN	ENSG00000254087	chr8	55879835	56014169	4.47778	0.000230649	up
LINC01503	ENSG00000233901	chr9	129332300	129359538	2.59009	0.000234674	up
CLMAT3	ENSG00000249035	chr5	151676945	151724782	3.75674	0.00023805	up
TNNT3	ENSG00000130595	chr11	1919703	1938706	0.296682	0.000248174	down
HOXC13	ENSG00000123364	chr12	53938831	53946544	9.56523	0.000248453	up
ECM2	ENSG00000106823	chr9	92493554	92536655	2.12496	0.000248573	up
ZEB1	ENSG00000148516	chr10	31318495	31529814	2.58773	0.000253391	up
SLC29A4	ENSG00000164638	chr7	5274369	5306870	0.257275	0.000259172	down
TBXAS1	ENSG00000059377	chr7	139777051	140020325	4.33883	0.000259522	up
ZNF365	ENSG00000138311	chr10	62374192	62670301	0.204897	0.000261636	down
C10orf55	ENSG00000222047	chr10	73909969	73922777	0.224818	0.000263232	down
PODXL	ENSG00000128567	chr7	131500262	131558217	0.351216	0.000263891	down
FCHO1	ENSG00000130475	chr19	17747718	17788568	0.103206	0.000276639	down
DSN1	ENSG00000149636	chr20	36751791	36773818	0.482496	0.000277756	down
TASP1	ENSG00000089123	chr20	13389392	13638932	2.27546	0.000279529	up
FOXN3-AS1	ENSG00000258920	chr14	89417354	89419793	3.59974	0.000282258	up
GPR4	ENSG00000177464	chr19	45589764	45602212	0.321593	0.000286837	down
SP9	ENSG00000217236	chr2	174334954	174338500	0.267813	0.000288089	down
MAGEE1	ENSG00000198934	chrX	76427724	76431353	0.427777	0.000293255	down
ADAM11	ENSG00000073670	chr17	44758988	44781846	0.125078	0.000294733	down
LRRC17	ENSG00000128606	chr7	102913000	102945111	0.33217	0.000298772	down
MSC-AS1	ENSG00000235531	chr8	71828167	72118393	0.388878	0.000299834	down
AC026271	ENSG00000264885	chr17	18667629	18669461	2.53207	0.00030049	up
EYA1	ENSG00000104313	chr8	71197433	71592025	3.24462	0.000302944	up
SYNE2	ENSG00000054654	chr14	63852983	64226433	2.06346	0.00030605	up
GDF1	ENSG00000130283	chr19	18868545	18896158	0.123699	0.000312318	down
LINC01852	ENSG00000236914	chr15	38069481	38072959	0.237645	0.000313021	down
VKORC1	ENSG00000167397	chr16	31090842	31095980	0.445973	0.00031507	down
CCDC159	ENSG00000183401	chr19	11344684	11354944	3.24032	0.000317501	up
HELLS	ENSG00000119969	chr10	94501434	94613905	0.494789	0.000318401	down
DES	ENSG00000175084	chr2	219418377	219426739	2.05781	0.000327513	up
ICOSLG	ENSG00000160223	chr21	44217014	44240966	0.0628902	0.000328163	down
STARD4	ENSG00000164211	chr5	111496033	111512590	2.31903	0.000337433	up
HSPA12B	ENSG00000132622	chr20	3732685	3753111	0.121983	0.000341178	down
FRMD5	ENSG00000171877	chr15	43870761	44195271	0.304182	0.000349048	down
AL359834	ENSG00000282849	chr1	200478020	200483604	0.208703	0.000351898	down
HIVEP3	ENSG00000127124	chr1	41506365	42035925	2.74123	0.000359783	up
CYP27A1	ENSG00000135929	chr2	218781749	218815293	2.45662	0.000360192	up
PIK3C2A	ENSG00000011405	chr11	17077730	17207983	2.65521	0.000360277	up
PARM1	ENSG00000169116	chr4	74933095	75050115	3.59931	0.000365767	up
MREG	ENSG00000118242	chr2	215942584	216034096	0.416365	0.00036927	down
ARID5A	ENSG00000196843	chr2	96536743	96552634	0.485269	0.000371098	down
SCG2	ENSG00000171951	chr2	223596940	223602361	0.312704	0.00038685	down
OSGIN1	ENSG00000140961	chr16	83948282	83966332	0.445856	0.000396418	down
AC091563	ENSG00000254343	chr8	120052180	120056201	4.02767	0.000398447	up
GAS6-DT	ENSG00000272695	chr13	113864168	113866833	2.05629	0.000404319	up
SSPN	ENSG00000123096	chr12	26121991	26299290	2.05978	0.000410713	up
AL031587	ENSG00000278948	chr22	37943050	37944898	0.487953	0.000411091	down
FAM234B	ENSG00000084444	chr12	13044381	13142521	2.11779	0.000414535	up
FAM47E-STBD1	ENSG00000272414	chr4	76251721	76311129	2.43763	0.000416068	up
SKP2	ENSG00000145604	chr5	36151989	36184319	2.08803	0.000421093	up
AP001453	ENSG00000256940	chr11	64245964	64248217	0.336029	0.000425524	down
TNFSF9	ENSG00000125657	chr19	6531026	6535924	0.269642	0.000432835	down
RNF207	ENSG00000158286	chr1	6205475	6221299	3.16829	0.000432971	up
ITGA2	ENSG00000164171	chr5	52989340	53094779	0.439886	0.000436759	down
ESCO2	ENSG00000171320	chr8	27771949	27812640	0.423556	0.000442744	down
TRPC3	ENSG00000138741	chr4	121874481	121952060	0.239368	0.000447975	down
ZNF8	ENSG00000278129	chr19	58278955	58302791	3.38656	0.000450671	up
KCNE3	ENSG00000175538	chr11	74454841	74467729	4.08707	0.000451842	up
EVI2A	ENSG00000126860	chr17	31317560	31321884	0.336963	0.000453441	down
DYNC1I1	ENSG00000158560	chr7	95772506	96110322	9.77302	0.000456908	up
TNFAIP8L1	ENSG00000185361	chr19	4639516	4655568	2.06697	0.00046464	up
GRIN3B	ENSG00000116032	chr19	1000419	1009732	0.144616	0.000469639	down
PARD3B	ENSG00000116117	chr2	204545475	205620162	2.3793	0.000472585	up
MB21D2	ENSG00000180611	chr3	192796815	192917856	2.39584	0.000473167	up
CSF1R	ENSG00000182578	chr5	150053291	150113372	4.44646	0.000485923	up
IGF2	ENSG00000167244	chr11	2129112	2149603	2.65566	0.00048765	up
HSPB1P1	ENSG00000236060	chr9	72007881	72008136	4.23658	0.000488009	up
TEDC2	ENSG00000162062	chr16	2460086	2464963	0.423404	0.00048858	down
MT-ATP6	ENSG00000198899	chrMT	8527	9207	0.0633372	0.000495752	down
AL157400	ENSG00000249962	chr10	89644603	89645223	5.13666	0.000502577	up
RUNX2	ENSG00000124813	chr6	45328157	45664349	2.07728	0.000503599	up
TMEM192	ENSG00000170088	chr4	165070608	165208549	2.09856	0.000509189	up
PALM2	ENSG00000243444	chr9	109640788	109951476	2.62671	0.000510946	up
TRIM7	ENSG00000146054	chr5	181193924	181205293	3.42456	0.000522549	up
ADHFE1	ENSG00000147576	chr8	66432492	66468907	4.04727	0.000522783	up
IFNWP19	ENSG00000238271	chr9	21455484	21456049	0.352361	0.000529843	down
LINC00511	ENSG00000227036	chr17	72290091	72640472	0.402565	0.000532142	down
LINC00982	ENSG00000177133	chr1	3059615	3068437	0.26232	0.000535593	down
KCNJ2	ENSG00000123700	chr17	70168673	70180048	0.38638	0.00053611	down
NAALADL2	ENSG00000177694	chr3	174438573	175810548	0.457537	0.000536178	down
ANO4	ENSG00000151572	chr12	100717526	101128641	2.40317	0.000540691	up
WNT5A-AS1	ENSG00000244586	chr3	55487699	55488308	2.60352	0.000543851	up
IL18R1	ENSG00000115604	chr2	102311529	102398775	3.00262	0.000545199	up
SOCS2	ENSG00000120833	chr12	93569814	93583487	2.08148	0.000553888	up
GPR162	ENSG00000250510	chr12	6821624	6829972	0.399983	0.000559974	down
ADAMTS3	ENSG00000156140	chr4	72280969	72569221	0.136977	0.000567671	down
DOK6	ENSG00000206052	chr18	69400888	69849087	3.11751	0.000570029	up
FAM45BP	ENSG00000221930	chrX	130494965	130496588	3.28608	0.00057396	up
SH2D5	ENSG00000189410	chr1	20719731	20732837	3.21008	0.000574727	up
TMEFF1	ENSG00000241697	chr9	100473149	100577636	0.37699	0.000577258	down
AP005018	ENSG00000254851	chr11	117135528	117138582	2.37496	0.000586125	up
WRN	ENSG00000165392	chr8	31033788	31175916	2.205	0.000589985	up
HVCN1	ENSG00000122986	chr12	110627841	110704950	3.70012	0.000595728	up
AC244669	ENSG00000274642	chr1	120197085	120319680	2.56374	0.000602928	up
TRPC6	ENSG00000137672	chr11	101451564	101872562	16.2604	0.000606892	up
LRFN5	ENSG00000165379	chr14	41607570	41904549	0.323121	0.000608642	down
AC037198	ENSG00000278621	chr15	39588357	39588882	8.49434	0.000609766	up
PILRA	ENSG00000085514	chr7	100367530	100400096	2.78038	0.000615858	up
BHLHE22	ENSG00000180828	chr8	64580367	64583628	14.4868	0.000621144	up
STK32B	ENSG00000152953	chr4	5051480	5500994	0.408379	0.000624991	down
HHIP-AS1	ENSG00000248890	chr4	144642922	144661357	3.20404	0.000630936	up
AL513327	ENSG00000225313	chr1	33307348	33349245	2.80397	0.000632655	up
GLDN	ENSG00000186417	chr15	51341655	51408005	3.86449	0.000634273	up
RGS16	ENSG00000143333	chr1	182598623	182604389	0.36057	0.00063861	down
ADSSL1	ENSG00000185100	chr14	104724186	104747325	0.351794	0.000644467	down
ZC3H12C	ENSG00000149289	chr11	110093392	110171841	2.20084	0.000647928	up
CASC10	ENSG00000204682	chr10	21492658	21497260	2.33129	0.000648669	up
ANKRD37	ENSG00000186352	chr4	185396021	185400628	0.346624	0.000656604	down
FAM84A	ENSG00000162981	chr2	14632700	14650814	0.474488	0.000678523	down
SYNDIG1	ENSG00000101463	chr20	24469629	24666616	0.290843	0.000681279	down
NKAPL	ENSG00000189134	chr6	28259320	28260958	3.49307	0.000683109	up
KTN1-AS1	ENSG00000186615	chr14	55499278	55580110	0.398822	0.000709456	down
DCAF12L2	ENSG00000198354	chrX	126163499	126166289	0.251225	0.000716646	down
AC107068	ENSG00000259959	chr4	47840122	47844339	3.4091	0.000717287	up
HRCT1	ENSG00000196196	chr9	35906202	35907136	2.027	0.000721476	up
MBNL1-AS1	ENSG00000229619	chr3	152262616	152269555	2.05416	0.000732802	up
ABHD11-AS1	ENSG00000225969	chr7	73735038	73736158	4.42671	0.000756138	up
FN3K	ENSG00000167363	chr17	82735615	82751196	0.446093	0.000758939	down
PTCH2	ENSG00000117425	chr1	44819844	44843253	0.348029	0.000777001	down
CD34	ENSG00000174059	chr1	207880972	207911402	2.90087	0.000779289	up
TMEM144	ENSG00000164124	chr4	158201604	158255411	3.88336	0.000784983	up
PELI2	ENSG00000139946	chr14	56117814	56301524	0.413961	0.000792642	down
TSPAN11	ENSG00000110900	chr12	30926428	30996602	0.335348	0.000795628	down
B3GALT4	ENSG00000235863	chr6	33277132	33284832	2.357	0.000797465	up
TOMM40L	ENSG00000158882	chr1	161225939	161230746	2.06877	0.000799637	up
BAZ1A	ENSG00000198604	chr14	34752731	34875647	2.05069	0.000806812	up
DLGAP5	ENSG00000126787	chr14	55148112	55191608	2.07139	0.000810089	up
KCNK15	ENSG00000124249	chr20	44745865	44752313	0.491846	0.000816726	down
INSYN2	ENSG00000188916	chr10	127135426	127196591	0.14301	0.000816805	down
SNHG3	ENSG00000242125	chr1	28505980	28510892	2.06708	0.000819196	up
LDHD	ENSG00000166816	chr16	75111860	75116771	3.1846	0.000828533	up
ATP8A1	ENSG00000124406	chr4	42408373	42657105	0.264772	0.00083202	down
RHBDF2	ENSG00000129667	chr17	76470891	76501790	3.69983	0.000833256	up
IQCK	ENSG00000174628	chr16	19716456	19858467	0.440486	0.000833791	down
PTPN22	ENSG00000134242	chr1	113813811	113871753	2.82152	0.000837561	up
EVA1C	ENSG00000166979	chr21	32412006	32515397	2.11678	0.00084358	up
WDYHV1	ENSG00000156795	chr8	123416725	123470028	0.432475	0.000846684	down
SYNGR1	ENSG00000100321	chr22	39349925	39385575	0.343016	0.000846726	down
EGR3	ENSG00000179388	chr8	22687659	22693480	2.04268	0.000851253	up
TMEM220	ENSG00000187824	chr17	10699015	10730316	2.58056	0.000853461	up
STAG3L4	ENSG00000106610	chr7	67302621	67362950	2.46054	0.0008593	up
RTL10	ENSG00000215012	chr22	19846138	19854896	2.04377	0.000889358	up
KIF17	ENSG00000117245	chr1	20664014	20718017	3.61524	0.000890943	up
RPL29P19	ENSG00000224594	chr8	48384590	48385049	6.48187	0.000892413	up
AC092683	ENSG00000230606	chr2	97416165	97433527	3.59166	0.000902289	up
RAB6B	ENSG00000154917	chr3	133824235	133895882	0.490794	0.000913984	down
GJA1P1	ENSG00000176857	chr5	109051315	109052457	0.295034	0.000917408	down
AC145098	ENSG00000279821	chr5	177476631	177479656	2.5778	0.00092437	up
MYOSLID	ENSG00000229647	chr2	207239650	207245887	2.85269	0.000953697	up
GK	ENSG00000198814	chrX	30653359	30731456	0.430616	0.0009648	down
BCL2L2	ENSG00000129473	chr14	23298790	23311759	4.56043	0.000968193	up
SEMA3B	ENSG00000012171	chr3	50267558	50277546	0.418805	0.000984495	down
RNF144A-AS1	ENSG00000228203	chr2	6912277	6918709	4.52536	0.000988465	up
ISPD	ENSG00000214960	chr7	16087525	16421538	3.0723	0.00100372	up
FAM167B	ENSG00000183615	chr1	32247222	32248856	0.350674	0.00100686	down
AC083837	ENSG00000285744	chr8	78805293	78956082	2.86118	0.00100947	up
SPINT2	ENSG00000167642	chr19	38244035	38292615	7.64082	0.00101428	up
ZNF235	ENSG00000159917	chr19	44228729	44305046	4.04904	0.00103698	up
RDH5	ENSG00000135437	chr12	55720367	55724705	0.443338	0.00104028	down
STAP2	ENSG00000178078	chr19	4324043	4342786	3.31818	0.00105657	up
LINC00886	ENSG00000240875	chr3	156747346	156817062	2.70077	0.00106968	up
NT5DC3	ENSG00000111696	chr12	103770453	103841234	2.06677	0.00107061	up
GSG1	ENSG00000111305	chr12	13083532	13103683	3.66625	0.00108622	up
HIST2H2AA4	ENSG00000272196	chr1	149851061	149851624	2.33477	0.00111054	up
AJAP1	ENSG00000196581	chr1	4654732	4792534	0.241544	0.00111649	down
RHBDL1	ENSG00000103269	chr16	675666	678268	0.349996	0.00112008	down
GAS2L3	ENSG00000139354	chr12	100573683	100628288	2.31432	0.00113341	up
P2RX5-TAX1BP3	ENSG00000257950	chr17	3663063	3696194	8.6942	0.00114179	up
AP000787	ENSG00000245552	chr11	95150539	95234104	5.46264	0.00114462	up
RBMS3	ENSG00000144642	chr3	28574791	30010391	2.22479	0.00116296	up
FMO5	ENSG00000131781	chr1	147175351	147243050	3.03056	0.00117047	up
HIST2H2AA3	ENSG00000203812	chr1	149842188	149842736	2.34621	0.00117225	up
MGAT5B	ENSG00000167889	chr17	76868456	76950393	0.162027	0.00118711	down
AC009779	ENSG00000258311	chr12	55716036	55724703	0.358888	0.00119357	down
AC087190	ENSG00000263244	chr16	9104848	9113181	0.159726	0.0012019	down
TIGD2	ENSG00000180346	chr4	89111500	89114899	2.10015	0.00123306	up
GSTT2	ENSG00000099984	chr22	23980058	23983915	5.60975	0.00123668	up
PLCL1	ENSG00000115896	chr2	197804593	198572581	2.55614	0.00127039	up
CAMK2A	ENSG00000070808	chr5	150219491	150290291	0.142938	0.00127708	down
AL590327	ENSG00000179627	chr14	104800596	104804712	0.466401	0.00128735	down
NUDT16	ENSG00000198585	chr3	131381671	131388830	0.334474	0.00128943	down
RHPN2	ENSG00000131941	chr19	32978592	33064888	0.253063	0.00129747	down
TNPO1P3	ENSG00000229586	chr17	20481330	20483991	4.26321	0.00133244	up
NUDT4B	ENSG00000177144	chr1	148748894	148750099	2.02899	0.00133962	up
PLCB4	ENSG00000101333	chr20	9068763	9481242	8.54813	0.00136556	up
AL356275	ENSG00000284237	chr1	207959292	207969329	11.4465	0.00136807	up
CD40	ENSG00000101017	chr20	46118272	46129863	2.53067	0.00137508	up
CRACR2B	ENSG00000177685	chr11	826144	831991	0.339936	0.00137587	down
KCND1	ENSG00000102057	chrX	48961378	48971844	0.439392	0.00138647	down
PCGF5	ENSG00000180628	chr10	91163012	91284337	2.2068	0.00139158	up
AC139256	ENSG00000270580	chr16	15104723	15131601	0.324917	0.00139982	down
ZNF69	ENSG00000198429	chr19	11887784	11914329	6.33069	0.00142256	up
KIAA1671	ENSG00000197077	chr22	24952730	25197448	0.425292	0.00142543	down
AC102953	ENSG00000273230	chr7	1464497	1467522	0.436548	0.00144502	down
FZD5	ENSG00000163251	chr2	207762598	207769906	2.5703	0.00146296	up
PIP4K2C	ENSG00000166908	chr12	57591174	57603418	2.63982	0.00147585	up
FKBP1B	ENSG00000119782	chr2	24049701	24063681	2.48599	0.0014942	up
AC093512	ENSG00000285043	chr16	30053090	30070420	0.224487	0.00150753	down
EEF1AKMT4	ENSG00000284753	chr3	184249650	184259585	2.61095	0.00150823	up
AC009078	ENSG00000280152	chr16	75245994	75250077	3.23277	0.0015357	up
HEXIM2	ENSG00000168517	chr17	45160700	45170040	0.418804	0.00155861	down
RNF112	ENSG00000128482	chr17	19411125	19417276	2.62006	0.00156575	up
CSGALNACT1	ENSG00000147408	chr8	19404161	19758029	0.382141	0.00157883	down
CBX2	ENSG00000173894	chr17	79778148	79787983	2.40935	0.00160564	up
NLGN1	ENSG00000169760	chr3	173396284	174286644	3.95662	0.00162185	up
DHRS13	ENSG00000167536	chr17	28897781	28903079	0.132572	0.00163649	down
MSRB1	ENSG00000198736	chr16	1938210	1943326	2.02545	0.0016431	up
SLCO4A1	ENSG00000101187	chr20	62642503	62685785	0.0816439	0.0016591	down
PPARGC1A	ENSG00000109819	chr4	23755041	23904089	2.82172	0.00167402	up
SLX1A-SULT1A3	ENSG00000213599	chr16	30193892	30204310	3.83452	0.00167427	up
PSME3	ENSG00000131467	chr17	42824385	42843758	2.06019	0.00171365	up
FUCA1	ENSG00000179163	chr1	23845077	23868294	0.427343	0.00171866	down
TSPY26P	ENSG00000235217	chr20	32186477	32190527	3.04907	0.00171964	up
LIN7A	ENSG00000111052	chr12	80792520	80937925	2.62457	0.0017227	up
MNS1	ENSG00000138587	chr15	56421544	56465137	0.448456	0.00174836	down
TRPC4	ENSG00000133107	chr13	37636636	37870425	0.438404	0.00178054	down
SAMD10	ENSG00000130590	chr20	63974116	63980008	0.370238	0.00178466	down
NPHP1	ENSG00000144061	chr2	110122311	110205066	0.475078	0.00178559	down
C19orf57	ENSG00000132016	chr19	13882348	13906452	0.319318	0.00179264	down
SLC44A3	ENSG00000143036	chr1	94820342	94895246	6.12317	0.00180199	up
FAT3	ENSG00000165323	chr11	92352096	92896470	2.3256	0.00180512	up
CCDC189	ENSG00000196118	chr16	30757423	30762221	0.312191	0.00181451	down
ARMC2	ENSG00000118690	chr6	108848416	108974476	2.69045	0.00182463	up
MIR29B2CHG	ENSG00000203709	chr1	207801518	207879096	3.61372	0.00183879	up
SH3RF3-AS1	ENSG00000259863	chr2	109127327	109128930	2.43427	0.00184301	up
AC010761	ENSG00000264577	chr17	28721487	28722877	3.32289	0.00186255	up
RPGR	ENSG00000156313	chrX	38269163	38327564	2.11343	0.00188952	up
AC107884	ENSG00000251364	chr11	7427266	7512515	3.84469	0.00189059	up
CELSR3	ENSG00000008300	chr3	48636463	48662886	2.18644	0.00189573	up
PGM2L1	ENSG00000165434	chr11	74330316	74398433	2.40751	0.00190407	up
TMC7	ENSG00000170537	chr16	18983934	19063942	0.337132	0.00192345	down
HLA-DPA1	ENSG00000231389	chr6	33064569	33080775	0.435292	0.00192988	down
LINC01358	ENSG00000237352	chr1	58933643	59240555	0.26431	0.00194245	down
AL355607	ENSG00000260454	chr9	90997054	91001871	0.345462	0.00194374	down
CLCN4	ENSG00000073464	chrX	10156945	10237660	2.15135	0.00195353	up
GAPDHP72	ENSG00000216624	chr6	166058505	166066028	0.318572	0.00199634	down
GPRC5C	ENSG00000170412	chr17	74424851	74451653	0.392043	0.00208079	down
TMCC2	ENSG00000133069	chr1	205227946	205285632	0.488268	0.00209803	down
TMEM9B-AS1	ENSG00000254860	chr11	8964675	8977527	3.86283	0.00211312	up
IKZF4	ENSG00000123411	chr12	56007659	56038435	3.64162	0.00219312	up
FMN1	ENSG00000248905	chr15	32765545	33194733	2.33789	0.00222455	up
GPR39	ENSG00000183840	chr2	132416805	132646582	0.384219	0.00222929	down
ACTRT3	ENSG00000184378	chr3	169766921	169769561	2.29131	0.00224805	up
TUT1	ENSG00000149016	chr11	62575045	62592177	2.35824	0.00225846	up
MAPT	ENSG00000186868	chr17	45894382	46028334	0.391908	0.00226701	down
AC007485	ENSG00000279059	chr17	54956760	54958426	2.50365	0.00229447	up
FAM227A	ENSG00000184949	chr22	38578120	38656629	0.387134	0.00238257	down
AC112128	ENSG00000285943	chr3	113361901	113515151	0.0547469	0.00238364	down
LINC00888	ENSG00000240024	chr3	183447608	183456013	2.90175	0.00238671	up
EPB41L4A	ENSG00000129595	chr5	112142441	112419313	0.243508	0.00240523	down
OXCT2P1	ENSG00000237624	chr1	39514956	39516490	2.70856	0.00240701	up
LEPR	ENSG00000116678	chr1	65420652	65641559	2.09411	0.00243107	up
HIST1H4H	ENSG00000158406	chr6	26277609	26285638	3.8862	0.00243376	up
ZGRF1	ENSG00000138658	chr4	112539333	112636995	0.38865	0.00245701	down
AC106886	ENSG00000280211	chr16	30773532	30776033	0.122521	0.00246997	down
AC020978	ENSG00000279649	chr16	68290087	68292790	2.88866	0.00247087	up
VIM-AS1	ENSG00000229124	chr10	17214239	17229985	6.45974	0.00247736	up
SALL2	ENSG00000165821	chr14	21521080	21537216	0.498655	0.00250261	down
AL645728	ENSG00000215014	chr1	1574102	1577075	2.91469	0.00251723	up
CMKLR1	ENSG00000174600	chr12	108288044	108339317	2.08412	0.00252533	up
AASS	ENSG00000008311	chr7	122073549	122144255	2.02909	0.00252954	up
ALDH1L2	ENSG00000136010	chr12	105019784	105107643	2.16336	0.00254333	up
AC009487	ENSG00000226121	chr2	161500885	161507705	2.51268	0.00261774	up
MSANTD3-TMEFF1	ENSG00000251349	chr9	100442271	100577636	0.123618	0.00261821	down
CNEP1R1	ENSG00000205423	chr16	50024410	50037088	2.0879	0.00264038	up
AC007336	ENSG00000279030	chr16	55486618	55488777	0.326046	0.00264402	down
PTPRB	ENSG00000127329	chr12	70515866	70637440	0.230712	0.00264844	down
KCTD14	ENSG00000151364	chr11	78015715	78046191	3.64282	0.00268032	up
MAGEL2	ENSG00000254585	chr15	23643549	23647867	3.4877	0.0026835	up
NEK10	ENSG00000163491	chr3	27110085	27369460	0.403717	0.00270376	down
LINC01679	ENSG00000237989	chr21	43358147	43362349	2.76251	0.00271676	up
RHOQP2	ENSG00000232742	chr2	131460999	131461577	3.16653	0.00273133	up
PCDHGB5	ENSG00000276547	chr5	141397987	141512979	0.467615	0.00274153	down
MMP11	ENSG00000099953	chr22	23768226	23784316	0.465509	0.00274688	down
RAPH1	ENSG00000173166	chr2	203394345	203535335	2.45243	0.00276957	up
PIF1	ENSG00000140451	chr15	64815632	64825668	2.00042	0.00277386	up
JMJD1C-AS1	ENSG00000272767	chr10	63465229	63466563	3.0356	0.00277604	up
CD3EAP	ENSG00000117877	chr19	45406209	45410766	2.23407	0.00278622	up
TSPAN18	ENSG00000157570	chr11	44726465	44932421	4.89786	0.00278701	up
FGF13	ENSG00000129682	chrX	138614727	139222777	0.174733	0.00280263	down
FOXO3	ENSG00000118689	chr6	108559835	108684774	2.32723	0.0028109	up
DPY19L2P2	ENSG00000170629	chr7	103175133	103280410	0.296552	0.00283136	down
IKZF2	ENSG00000030419	chr2	212999691	213152427	3.14009	0.00283525	up
FAM171B	ENSG00000144369	chr2	186694060	186765959	2.0362	0.00288727	up
CHN1	ENSG00000128656	chr2	174799313	175005381	2.00598	0.00294659	up
RNF128	ENSG00000133135	chrX	106693794	106797016	2.79692	0.00295407	up
NOCT	ENSG00000151014	chr4	139015781	139045939	2.47003	0.00298176	up
TTC14	ENSG00000163728	chr3	180602163	180617828	2.29693	0.00298262	up
HIST3H2A	ENSG00000181218	chr1	228456979	228457873	0.438939	0.00298295	down
LPCAT2	ENSG00000087253	chr16	55509072	55586666	0.460222	0.00301807	down
HELLPAR	ENSG00000281344	chr12	102197585	102402596	0.237918	0.00303262	down
LY6E-DT	ENSG00000247317	chr8	142981738	143018437	0.351291	0.00309525	down
APLP1	ENSG00000105290	chr19	35867899	35879791	0.46199	0.00315232	down
LINC02609	ENSG00000233593	chr1	90782983	90851657	3.63298	0.0031542	up
NPL	ENSG00000135838	chr1	182789293	182830384	2.31555	0.00315481	up
HNRNPA1P10	ENSG00000214223	chr19	11666069	11667030	0.387642	0.00319912	down
SERTAD4	ENSG00000082497	chr1	210232796	210246631	0.474329	0.00323613	down
AL590438	ENSG00000272235	chr1	3306636	3310096	0.30124	0.00324105	down
COX7A1	ENSG00000161281	chr19	36150922	36152449	2.07269	0.00324572	up
HIST1H2AG	ENSG00000196787	chr6	27133042	27135291	2.98359	0.00326577	up
RCAN3	ENSG00000117602	chr1	24502351	24541040	2.10319	0.00326812	up
SMIM25	ENSG00000224397	chr20	50247643	50279795	2.72758	0.00329509	up
ST8SIA4	ENSG00000113532	chr5	100806933	100903282	0.346371	0.00332916	down
FSD1	ENSG00000105255	chr19	4304598	4323843	0.368666	0.00334536	down
CIB2	ENSG00000136425	chr15	78104606	78131544	3.25869	0.00337246	up
CCNE2	ENSG00000175305	chr8	94879770	94896678	0.488438	0.00340062	down
ZNF470	ENSG00000197016	chr19	56567468	56588911	2.0003	0.00342293	up
SLFN12	ENSG00000172123	chr17	35411060	35433283	2.14045	0.00344671	up
AC009336	ENSG00000278500	chr2	176151085	176173097	3.11529	0.00356527	up
MT-ND4L	ENSG00000212907	chrMT	10470	10766	0.447602	0.00357956	down
ASPHD2	ENSG00000128203	chr22	26429260	26445015	0.45383	0.003583	down
GATA6-AS1	ENSG00000266010	chr18	22164886	22169878	0.349141	0.00367506	down
DMAC2L	ENSG00000125375	chr14	50312326	50335558	2.44582	0.00374464	up
USP46-AS1	ENSG00000248866	chr4	52659406	52661668	2.71866	0.00381291	up
S1PR5	ENSG00000180739	chr19	10512742	10517931	0.308819	0.00386725	down
POLE2	ENSG00000100479	chr14	49643555	49688422	0.494239	0.00389484	down
AC005520	ENSG00000258653	chr14	73851971	73932278	0.132829	0.00391398	down
AL133367	ENSG00000260285	chr14	103525010	103529072	3.06675	0.00393052	up
CYP20A1	ENSG00000119004	chr2	203238940	203305611	2.01316	0.00394196	up
AC253572	ENSG00000286106	chr1	120723946	120793874	2.80269	0.0039976	up
LRFN1	ENSG00000128011	chr19	39306568	39315336	0.110509	0.00405017	down
AC131206	ENSG00000255836	chr12	7438780	7439990	3.15242	0.00405292	up
COPS8P2	ENSG00000214552	chr3	68145004	68145630	2.07104	0.00413207	up
ZBTB46	ENSG00000130584	chr20	63743666	63832038	3.50893	0.0042099	up
AC025048	ENSG00000267248	chr17	60126531	60135693	3.42864	0.00427872	up
ZNF529-AS1	ENSG00000233527	chr19	36573070	36594708	3.06334	0.00430678	up
AC009549	ENSG00000270607	chr11	19710934	19712619	0.430872	0.00439789	down
AL158152	ENSG00000269929	chr9	94166258	94179563	2.47303	0.00446866	up
AGT	ENSG00000135744	chr1	230702523	230714122	0.351256	0.00450149	down
YPEL4	ENSG00000166793	chr11	57645087	57649944	0.466711	0.00453664	down
WDSUB1	ENSG00000196151	chr2	159235793	159286799	0.467052	0.00454532	down
COLQ	ENSG00000206561	chr3	15450133	15521751	0.343723	0.00460057	down
CLDN23	ENSG00000253958	chr8	8701938	8704106	0.469751	0.00466777	down
CCDC15	ENSG00000149548	chr11	124954121	125041489	0.410087	0.00476489	down
PRRT1	ENSG00000204314	chr6	32148359	32153083	0.385748	0.00484938	down
AL137186	ENSG00000232807	chr10	5934270	5945900	2.86523	0.0049057	up
CEBPA	ENSG00000245848	chr19	33299934	33302534	2.22276	0.00494701	up
NINJ2	ENSG00000171840	chr12	564296	663779	2.76203	0.0050064	up
CYP11A1	ENSG00000140459	chr15	74337759	74367646	3.29015	0.00502389	up
AC004707	ENSG00000253102	chr17	50396438	50397888	5.18384	0.00505627	up
RPL13AP20	ENSG00000234498	chr12	12875499	12876107	4.01296	0.00515218	up
NLRP10	ENSG00000182261	chr11	7957537	7965426	2.434	0.0051622	up
VAMP7	ENSG00000124333	chrX	155881345	155943769	0.394229	0.00517167	down
AC239798	ENSG00000273213	chr1	143894544	143905964	2.41817	0.00520941	up
RFX3	ENSG00000080298	chr9	3218297	3526004	0.383486	0.00522013	down
FAM124A	ENSG00000150510	chr13	51222334	51284241	0.381574	0.00535053	down
ANO7	ENSG00000146205	chr2	241188509	241225377	0.337522	0.00535573	down
MAP7D2	ENSG00000184368	chrX	20006713	20116907	0.338557	0.00537025	down
PLEKHA8	ENSG00000106086	chr7	30027404	30130483	2.45368	0.00538662	up
ZNF34	ENSG00000196378	chr8	144773114	144787345	0.495969	0.0053932	down
DTX4	ENSG00000110042	chr11	59171430	59208588	2.21781	0.00540174	up
DNM1P51	ENSG00000235370	chr15	84398316	84411701	2.74109	0.00547506	up
HECTD2	ENSG00000165338	chr10	91409280	91514829	2.18317	0.00549435	up
DNAJA4	ENSG00000140403	chr15	78264086	78282196	2.67354	0.00551117	up
SSC4D	ENSG00000146700	chr7	76389334	76409697	3.4735	0.00551334	up
NEXN-AS1	ENSG00000235927	chr1	77881348	77889539	2.52872	0.00551516	up
TMEM178B	ENSG00000261115	chr7	141074064	141480380	3.24539	0.00558743	up
AL035681	ENSG00000235513	chr22	41209122	41217627	0.353284	0.00558886	down
PLD6	ENSG00000179598	chr17	17200995	17206333	0.417922	0.0056126	down
AL121594	ENSG00000258790	chr14	35122549	35317474	8.46799	0.00571284	up
MYD88	ENSG00000172936	chr3	38138478	38143022	2.14768	0.00571578	up
AL672207	ENSG00000178146	chrX	101778969	101780538	0.340585	0.00571842	down
ABCA3	ENSG00000167972	chr16	2275881	2340746	0.356719	0.00573477	down
AC068896	ENSG00000258539	chr10	124617080	124791727	9.96142	0.00578157	up
PLIN4	ENSG00000167676	chr19	4502180	4518465	2.22928	0.00582399	up
HMGA1P8	ENSG00000233155	chr2	74418122	74418442	0.442939	0.00592475	down
LAPTM4B	ENSG00000104341	chr8	97775057	97853013	0.463851	0.00614366	down
PCDHGA8	ENSG00000253767	chr5	141390157	141512979	0.395402	0.0062033	down
FAM110A	ENSG00000125898	chr20	833715	857463	0.422469	0.00621685	down
GUCA1B	ENSG00000112599	chr6	42183284	42194956	0.334192	0.00623179	down
PRXL2B	ENSG00000157870	chr1	2586491	2591469	0.454931	0.00624122	down
FHDC1	ENSG00000137460	chr4	152936352	152979696	2.76928	0.00627585	up
PIR	ENSG00000087842	chrX	15384799	15493564	2.11955	0.00632646	up
COLEC11	ENSG00000118004	chr2	3594832	3644644	5.32592	0.00633586	up
DRP2	ENSG00000102385	chrX	101219769	101264497	0.418434	0.00635751	down
AC005736	ENSG00000262185	chr16	3931217	3950586	2.3984	0.00638334	up
SPACA6	ENSG00000182310	chr19	51689128	51712387	2.75013	0.00641656	up
RBP4	ENSG00000138207	chr10	93591687	93601744	4.93888	0.00648607	up
LINC02600	ENSG00000250986	chr4	3758748	3763390	2.58598	0.00649037	up
AC009403	ENSG00000216895	chr7	155611231	155645205	2.9271	0.00649054	up
[truncated: 262 more rows]
