# Supplementary material for: Transcriptome-wide m6A methylome during osteogenic differentiation of human adipose-derived stem cells
Source: Stem Cell Res Ther. 2021 Sep 1;12:489. doi: 10.1186/s13287-021-02508-1 (PMC8411547; doi:10.1186/s13287-021-02508-1)
Supplement: Supplementary file 6 — Additional file 6: Table S4. Full list of DMEG (uhASCs vs dhASCs). [file 13287_2021_2508_MOESM6_ESM.xlsx]

## Sheet: Sheet1
Gene	Transcript ID	Chr	Start	End	m6A regulation	FC	P value	Gene regulation
LINC01128	ENST00000445118	chr1	856030	857408	down	0.180813	4.38962e-32	down
AL645728	ENST00000647566	chr1	1575387	1575763	up	2.91469	0.00251723	up
PRDM16	ENST00000511072	chr1	3411495	3411765	up	0.121366	1.3173e-14	down
TNFRSF8	ENST00000263932	chr1	12143641	12144118	down	0.134111	7.55717e-07	down
PDPN	ENST00000294489	chr1	13616493	13616702	up	0.4659	2.44822e-08	down
SESN2	ENST00000253063	chr1	28280820	28281268	up	0.442935	6.20335e-10	down
FAM167B	ENST00000373582	chr1	32247222	32248413	up	0.350674	0.00100686	down
ZC3H12A	ENST00000640233	chr1	37482891	37483278	up	3.33054	2.49444e-10	up
PTPRF	ENST00000412568	chr1	43588988	43591258	down	0.317703	1.91433e-16	down
DHCR24	ENST00000371269	chr1	54887018	54887771	up	2.60277	7.2732e-11	up
DNAJB4	ENST00000476396	chr1	77992848	78016472	down	4.05294	4.42754e-13	up
VCAM1	ENST00000370119	chr1	100738087	100738596	down	0.318816	1.19971e-07	down
NTNG1	ENST00000370065	chr1	107148081	107260972	down	0.175822	1.48072e-37	down
NTNG1	ENST00000370071	chr1	107324387	107333966	down	0.175822	1.48072e-37	down
PHGDH	ENST00000641597	chr1	119721627	119724418	up	0.217583	1.52681e-27	down
FMO5	ENST00000527849	chr1	147178768	147179037	up	3.03056	0.00117047	up
NUDT4B	ENST00000322209	chr1	148748953	148749247	down	2.02899	0.00133962	up
ECM1	ENST00000470432	chr1	150508062	150508152	down	0.299068	1.95599e-22	down
ECM1	ENST00000470432	chr1	150511583	150511763	down	0.299068	1.95599e-22	down
ADAMTSL4	ENST00000271643	chr1	150553485	150553814	up	0.447538	2.99117e-10	down
SYT11	ENST00000368324	chr1	155884720	155884959	down	0.480678	2.36581e-08	down
RCSD1	ENST00000537350	chr1	167697240	167705078	down	242.981	1.64639e-32	up
PAPPA2	ENST00000367662	chr1	176842488	176842638	up	0.0267412	2.65776e-20	down
ZC3H11A	ENST00000367210	chr1	203853501	203853980	down	3.09563	0.00661194	up
ZC3H11A	ENST00000367210	chr1	203853503	203853981	down	3.09563	0.00661194	up
SOX13	ENST00000367204	chr1	204125948	204126397	down	5.1592	1.95515e-27	up
CNIH3	ENST00000272133	chr1	224740106	224740315	down	0.0382084	4.29265e-43	down
MTR	ENST00000366577	chr1	236897071	236898380	down	2.19506	2.75334e-05	up
OPN3	ENST00000462265	chr1	241593640	241594656	down	3.90878	1.12371e-11	up
SDCCAG8	ENST00000490065	chr1	243256034	243269138	up	0.37125	3.49812e-12	down
SDCCAG8	ENST00000493334	chr1	243330543	243338872	up	0.37125	3.49812e-12	down
PRKCZ	ENST00000378567	chr1	2184461	2185451	down	0.186405	5.51902e-09	down
MEGF6	ENST00000356575	chr1	3487981	3490558	down	0.410957	1.07763e-06	down
EPHA2	ENST00000358432	chr1	16148712	16156069	up	2.34485	2.22866e-05	up
E2F2	ENST00000361729	chr1	23509691	23510109	up	0.299564	1.21873e-07	down
ADGRB2	ENST00000398556	chr1	31730928	31731317	down	0.134432	2.78584e-27	down
MYCL	ENST00000397332	chr1	39895965	39896534	down	0.123001	4.26105e-07	down
COL9A2	ENST00000372748	chr1	40300549	40300758	up	8.97736	4.98018e-09	up
HIVEP3	ENST00000643665	chr1	41510321	41510950	up	2.74123	0.000359783	up
HIVEP3	ENST00000372584	chr1	41848108	41848892	down	2.74123	0.000359783	up
SLC2A1	ENST00000426263	chr1	42926481	42927109	down	2.35762	2.3534e-05	up
FOXD2-AS1	ENST00000445551	chr1	47432133	47432611	up	2.44346	0.00949847	up
DHCR24	ENST00000371269	chr1	54850971	54851658	down	2.60277	7.2732e-11	up
DHCR24	ENST00000371269	chr1	54851867	54852315	down	2.60277	7.2732e-11	up
DHCR24	ENST00000371269	chr1	54887016	54887195	up	2.60277	7.2732e-11	up
TACSTD2	ENST00000371225	chr1	58576077	58576524	up	7.78421	6.26306e-07	up
NEGR1	ENST00000357731	chr1	72282329	72282539	down	2.98964	1.8167e-08	up
F3	ENST00000334047	chr1	94530303	94530571	down	9.683	6.06448e-56	up
MIR137HG	ENST00000602672	chr1	98043723	98043902	down	3.01812	0.0329345	up
ANKRD34A	ENST00000606888	chr1	145960664	145961231	up	2.92793	2.74319e-06	up
ADAMTSL4	ENST00000271643	chr1	150560738	150560976	down	0.447538	2.99117e-10	down
S100A10	ENST00000368811	chr1	151986207	151993859	up	0.345315	1.58605e-16	down
CRABP2	ENST00000368222	chr1	156699606	156699869	up	0.109852	3.38502e-29	down
ADAMTS4	ENST00000367996	chr1	161198784	161199054	up	3.73384	2.71746e-13	up
RASAL2-AS1	ENST00000421505	chr1	178093148	178093386	down	2.3238	0.0113411	up
GLUL	ENST00000642379	chr1	182384306	182384724	down	6.98414	5.59095e-44	up
LMOD1	ENST00000367288	chr1	201898245	201899888	down	7.73348	2.34038e-40	up
LMOD1	ENST00000367288	chr1	201899978	201946588	down	7.73348	2.34038e-40	up
NUAK2	ENST00000367157	chr1	205302956	205304183	up	5.43481	1.69893e-14	up
DTL	ENST00000542077	chr1	212051552	212051779	up	0.401899	6.48574e-06	down
DUSP10	ENST00000366899	chr1	221701900	221702644	up	3.80965	5.10872e-10	up
DUSP10	ENST00000366899	chr1	221736881	221742089	up	3.80965	5.10872e-10	up
TMEM63A	ENST00000366835	chr1	225846556	225847047	down	2.31591	1.09906e-07	up
WNT9A	ENST00000272164	chr1	227921525	227921943	up	0.0739645	1.17145e-18	down
PCNX2	ENST00000258229	chr1	232983435	232984515	down	0.451757	4.87196e-07	down
OPN3	ENST00000462265	chr1	241593639	241594652	down	3.90878	1.12371e-11	up
FAM84A	ENST00000331243	chr2	14633828	14634242	down	0.474488	0.000678523	down
FAM84A	ENST00000497769	chr2	14634902	14635921	down	0.474488	0.000678523	down
KCNS3	ENST00000403915	chr2	17931749	17932583	down	6.2842	3.37747e-07	up
RHOB	ENST00000272233	chr2	20448467	20448852	down	5.72797	9.69375e-35	up
RASGRP3	ENST00000402538	chr2	33562774	33563043	down	10.4402	2.39527e-05	up
VIT	ENST00000379242	chr2	36808608	36808877	down	4.43718	8.90271e-19	up
VIT	ENST00000379242	chr2	36814224	36814583	down	4.43718	8.90271e-19	up
ATOH8	ENST00000306279	chr2	85751854	85754461	up	3.17522	7.06223e-11	up
ATOH8	ENST00000469442	chr2	85787095	85787395	down	3.17522	7.06223e-11	up
STEAP3	ENST00000393106	chr2	119263208	119263535	down	0.329351	8.97093e-18	down
LYPD1	ENST00000397463	chr2	132645383	132646582	down	0.211117	3.86286e-08	down
HNMT	ENST00000410115	chr2	137964591	137967208	up	3.15328	4.2317e-10	up
HNMT	ENST00000410115	chr2	138013852	138014151	down	3.15328	4.2317e-10	up
TANC1	ENST00000263635	chr2	159230083	159231371	down	3.1654	1.03304e-10	up
GLS	ENST00000320717	chr2	190932703	190932883	down	5.5305	5.76797e-29	up
NABP1	ENST00000462712	chr2	191678128	191678278	down	3.76111	8.68956e-20	up
PLCL1	ENST00000487695	chr2	197804983	198001979	down	2.55614	0.00127039	up
PLCL1	ENST00000428675	chr2	198083839	198084199	down	2.55614	0.00127039	up
FZD7	ENST00000286201	chr2	202035813	202036800	down	0.48368	8.6018e-06	down
CYP20A1	ENST00000356079	chr2	203238940	203239119	up	2.01316	0.00394196	up
NRP2	ENST00000360409	chr2	205794839	205795647	down	2.93752	1.44172e-15	up
MAP2	ENST00000475600	chr2	209696191	209696621	up	28.6963	3.46592e-36	up
SPEG	ENST00000462545	chr2	219448207	219450805	down	0.41586	3.79528e-12	down
SPEG	ENST00000312358	chr2	219466188	219466548	down	0.41586	3.79528e-12	down
SPEG	ENST00000312358	chr2	219483131	219483641	down	0.41586	3.79528e-12	down
KCNE4	ENST00000488477	chr2	223052173	223053871	up	6.68159	1.12307e-21	up
MLPH	ENST00000482528	chr2	237520003	237525694	up	2.12019	8.37351e-05	up
PER2	ENST00000254657	chr2	238246320	238247335	up	0.213984	1.99036e-12	down
SDC1	ENST00000254351	chr2	20201633	20201991	up	0.12042	6.24961e-50	down
SDC1	ENST00000254351	chr2	20202260	20203097	up	0.12042	6.24961e-50	down
SDC1	ENST00000254351	chr2	20224854	20225373	down	0.12042	6.24961e-50	down
TP53I3	ENST00000238721	chr2	24077433	24077700	down	2.17333	2.65856e-07	up
CDC42EP3	ENST00000611976	chr2	37645330	37647401	down	4.05515	4.65619e-20	up
MAP4K3	ENST00000263881	chr2	39437151	39437301	up	2.40998	1.43774e-06	up
ZFP36L2	ENST00000282388	chr2	43223772	43224516	down	2.09587	3.86118e-09	up
CYP26B1	ENST00000546307	chr2	72132223	72132611	down	0.179603	3.37484e-19	down
TRABD2A	ENST00000335459	chr2	84836258	84837007	down	0.337242	1.18489e-05	down
RFX8	ENST00000428343	chr2	101474502	101475112	down	0.294784	3.84741e-09	down
STEAP3	ENST00000393106	chr2	119245435	119245703	up	0.329351	8.97093e-18	down
BIN1	ENST00000376113	chr2	127076686	127107048	up	0.482927	1.96016e-07	down
HS6ST1	ENST00000469019	chr2	128246507	128266030	down	4.9886	3.59293e-36	up
HS6ST1	ENST00000469019	chr2	128266839	128267318	down	4.9886	3.59293e-36	up
HS6ST1	ENST00000469019	chr2	128267528	128289650	down	4.9886	3.59293e-36	up
HS6ST1	ENST00000469019	chr2	128318239	128318868	down	4.9886	3.59293e-36	up
FRZB	ENST00000295113	chr2	182834653	182834922	down	296.94	4.93961e-42	up
COL5A2	ENST00000374866	chr2	189033847	189035086	down	2.55427	1.53635e-13	up
CAVIN2	ENST00000304141	chr2	191835597	191836645	up	6.7904	3.70388e-22	up
RAPH1	ENST00000374493	chr2	203495318	203535185	up	2.45243	0.00276957	up
GPR1	ENST00000442134	chr2	206176240	206213409	down	0.308781	1.19571e-08	down
MREG	ENST00000263268	chr2	215944492	215944969	down	0.416365	0.00036927	down
IGFBP5	ENST00000233813	chr2	216673302	216675338	up	0.0240262	5.45707e-147	down
IGFBP5	ENST00000233813	chr2	216678888	216679098	up	0.0240262	5.45707e-147	down
PER2	ENST00000254657	chr2	238246046	238249090	up	0.213984	1.99036e-12	down
LMCD1	ENST00000426878	chr3	8550039	8565531	up	5.39037	8.35598e-31	up
IL17RC	ENST00000416074	chr3	9917074	9917253	down	2.01308	1.07401e-06	up
IL17RC	ENST00000416074	chr3	9932734	9933122	down	2.01308	1.07401e-06	up
GPD1L	ENST00000282541	chr3	32165970	32166148	up	2.37958	1.17921e-05	up
CTDSPL	ENST00000273179	chr3	37980872	37981262	down	4.44347	3.339e-10	up
MYD88	ENST00000417037	chr3	38141163	38141793	down	2.14768	0.00571578	up
TRAK1	ENST00000487159	chr3	42209888	42210218	up	0.464476	2.21382e-10	down
TRAK1	ENST00000487159	chr3	42224571	42224811	down	0.464476	2.21382e-10	down
TRAK1	ENST00000487159	chr3	42225500	42225740	down	0.464476	2.21382e-10	down
ZNF662	ENST00000440367	chr3	42914402	42915451	down	2.2864	0.0350125	up
PTH1R	ENST00000449590	chr3	46903470	46903799	up	11.5208	2.42174e-11	up
BSN	ENST00000296452	chr3	49655753	49655873	down	0.482634	0.0398854	down
SEMA3B	ENST00000618865	chr3	50276351	50277187	down	0.418805	0.000984495	down
PTPRG	ENST00000474889	chr3	62293174	62293444	down	2.03412	4.01886e-05	up
PRICKLE2	ENST00000638394	chr3	64097676	64098036	up	2.34213	5.63352e-05	up
COL8A1	ENST00000463753	chr3	99638475	99638655	up	4.53959	1.22039e-13	up
NUDT16P1	ENST00000499077	chr3	131362372	131363700	down	6.41945	2.44117e-05	up
ACKR4	ENST00000249887	chr3	132597237	132601857	down	0.343003	2.33385e-16	down
ARMC8	ENST00000538260	chr3	138297581	138297850	up	2.63261	1.8815e-09	up
MRAS	ENST00000614350	chr3	138400505	138402600	down	2.34267	8.61824e-09	up
MRAS	ENST00000614350	chr3	138403917	138404786	down	2.34267	8.61824e-09	up
ESYT3	ENST00000486831	chr3	138472478	138472777	down	0.45606	0.0191959	down
CHST2	ENST00000309575	chr3	143121720	143122733	down	5.92591	2.59974e-41	up
PTX3	ENST00000295927	chr3	157442497	157443364	down	7.06255	1.20755e-50	up
CLDN11	ENST00000488989	chr3	170434947	170437532	down	0.312641	3.37307e-06	down
NAALADL2	ENST00000489299	chr3	175096794	175124418	down	0.457537	0.000536178	down
EPHB3	ENST00000330394	chr3	184561785	184561995	up	2.73712	3.12607e-09	up
OXTR	ENST00000316793	chr3	8750557	8750826	up	11.1736	3.90258e-30	up
THRB	ENST00000396671	chr3	24119340	24119670	up	5.39379	2.57573e-21	up
ZNF445	ENST00000396077	chr3	44442466	44442706	down	2.02934	0.00678607	up
IL17RD	ENST00000296318	chr3	57094387	57094597	up	0.0885141	6.95591e-28	down
MAGI1	ENST00000330909	chr3	65391192	65401570	up	2.10716	3.50851e-06	up
MAGI1	ENST00000468159	chr3	65401690	65430134	down	2.10716	3.50851e-06	up
DCBLD2	ENST00000326840	chr3	98799001	98799061	down	0.391444	1.24995e-09	down
ABI3BP	ENST00000497395	chr3	100796442	100811257	up	0.130142	2.03749e-34	down
LSAMP	ENST00000539563	chr3	115808930	115809110	up	3.1732	1.8802e-09	up
LSAMP	ENST00000490035	chr3	116445011	116445311	down	3.1732	1.8802e-09	up
MYLK	ENST00000504946	chr3	123700151	123701483	down	3.81501	3.10585e-20	up
NPHP3	ENST00000337331	chr3	132719034	132721537	up	2.59591	0.0211915	up
RAB6B	ENST00000285208	chr3	133826033	133826213	up	0.490794	0.000913984	down
CEP70	ENST00000264982	chr3	138537297	138571132	up	4.48238	6.06278e-08	up
C3orf33	ENST00000482061	chr3	155763453	155763901	down	2.26142	0.032447	up
C3orf33	ENST00000482061	chr3	155763432	155763912	down	2.26142	0.032447	up
CCNL1	ENST00000461804	chr3	157147993	157148952	down	2.67369	6.24194e-09	up
MECOM	ENST00000264674	chr3	169089140	169092977	up	2.06689	0.0166947	up
SLC7A14	ENST00000231706	chr3	170463356	170463596	up	0.0473952	2.62925e-44	down
MASP1	ENST00000337774	chr3	187235526	187241548	down	0.337114	3.21194e-19	down
MELTF	ENST00000469783	chr3	197001783	197002172	down	0.444139	1.62791e-06	down
ADRA2C	ENST00000509482	chr4	3768165	3768491	down	2.58123	4.05633e-06	up
CRMP1	ENST00000506216	chr4	5813767	5814305	down	0.343978	3.45475e-07	down
CPZ	ENST00000382480	chr4	8619282	8619761	down	0.312928	3.54259e-09	down
CPZ	ENST00000382480	chr4	8618517	8619759	down	0.312928	3.54259e-09	down
SLIT2	ENST00000504154	chr4	20618792	20619691	down	0.323766	1.02671e-15	down
KLF3	ENST00000261438	chr4	38698821	38699180	down	0.407565	1.55545e-10	down
LIMCH1	ENST00000513024	chr4	41644542	41646571	up	3.30445	1.29154e-06	up
LIMCH1	ENST00000513024	chr4	41676410	41680989	up	3.30445	1.29154e-06	up
SHROOM3	ENST00000296043	chr4	76740615	76740675	down	2.83653	6.57358e-07	up
SHROOM3	ENST00000296043	chr4	76779024	76779564	up	2.83653	6.57358e-07	up
FRAS1	ENST00000512123	chr4	78543370	78543520	up	3.05936	2.93527e-12	up
TIGD2	ENST00000603357	chr4	89111530	89111708	up	2.10015	0.00123306	up
SYNPO2	ENST00000610556	chr4	119032977	119033577	down	4.48363	1.09686e-18	up
SPRY1	ENST00000507703	chr4	123398039	123399631	up	3.82847	7.0307e-13	up
JADE1	ENST00000226319	chr4	128871418	128872407	down	2.50919	3.52903e-11	up
FHDC1	ENST00000511601	chr4	152975022	152975201	up	2.76928	0.00627585	up
HAND2	ENST00000503024	chr4	173527929	173530509	down	2.58517	8.06606e-07	up
SPON2	ENST00000290902	chr4	1169786	1169876	down	2.1694	4.15542e-09	up
SPON2	ENST00000290902	chr4	1170085	1170384	up	2.1694	4.15542e-09	up
LINC02600	ENST00000511928	chr4	3759018	3760484	down	2.58598	0.00649037	up
CRMP1	ENST00000506216	chr4	5826207	5826506	down	0.343978	3.45475e-07	down
LGI2	ENST00000382114	chr4	24999236	24999565	down	0.126573	5.55038e-21	down
LGI2	ENST00000382114	chr4	25000613	25000762	down	0.126573	5.55038e-21	down
LGI2	ENST00000382114	chr4	25003276	25004144	down	0.126573	5.55038e-21	down
SLC39A8	ENST00000424970	chr4	102345188	102352908	up	3.07349	1.41044e-08	up
MGST2	ENST00000616265	chr4	139717862	139719509	up	5.72731	4.81989e-08	up
ACSL1	ENST00000281455	chr4	184756373	184756522	down	6.59796	1.36025e-47	up
CCNB1	ENST00000506572	chr5	69168185	69168333	up	2.26214	8.63359e-07	up
NR2F1	ENST00000647447	chr5	93583282	93587201	up	23.3535	3.87155e-103	up
NR2F1	ENST00000327111	chr5	93593623	93594431	down	23.3535	3.87155e-103	up
TSLP	ENST00000420978	chr5	111076208	111076566	down	0.0717791	1.83227e-06	down
GRAMD2B	ENST00000513040	chr5	126493013	126493491	down	3.60683	2.29018e-16	up
KIF20A	ENST00000394894	chr5	138187245	138187574	down	2.06189	2.79139e-06	up
CXXC5	ENST00000505812	chr5	139682986	139683255	down	0.450085	0.00669625	down
PCDHGA8	ENST00000610569	chr5	141390157	141390367	down	0.395402	0.0062033	down
PCDHGA8	ENST00000398604	chr5	141392704	141392824	down	0.395402	0.0062033	down
AFAP1L1	ENST00000296721	chr5	149309987	149312322	up	4.11059	3.82806e-20	up
SYNPO	ENST00000394243	chr5	150650358	150650687	up	0.337804	2.36758e-12	down
GRIA1	ENST00000285900	chr5	153811775	153811985	up	13.0931	1.26705e-20	up
GRIA1	ENST00000285900	chr5	153813091	153813570	down	13.0931	1.26705e-20	up
GALNT10	ENST00000297107	chr5	154418855	154419035	down	2.00098	2.21053e-07	up
TENM2	ENST00000518659	chr5	168262332	168263588	up	6.11967	1.48517e-16	up
FGF18	ENST00000274625	chr5	171456821	171457358	up	0.0306759	4.6861e-11	down
RETREG1	ENST00000510362	chr5	16474441	16475217	up	7.76773	2.04343e-10	up
MYO10	ENST00000513610	chr5	16666098	16666727	down	2.12325	4.20579e-06	up
ESM1	ENST00000381405	chr5	54979123	54979422	down	0.0854139	1.00911e-14	down
DHFR	ENST00000439211	chr5	80654774	80654983	up	0.497428	1.47455e-07	down
NR2F1-AS1	ENST00000607797	chr5	93543826	93544805	down	6.44605	3.06358e-12	up
NR2F1	ENST00000327111	chr5	93581258	93585588	up	23.3535	3.87155e-103	up
ST8SIA4	ENST00000231461	chr5	100811602	100811931	down	0.346371	0.00332916	down
FBN2	ENST00000262464	chr5	128259138	128259707	down	8.08949	3.0357e-46	up
DPYSL3	ENST00000398514	chr5	147424919	147454254	up	0.227403	1.1203e-17	down
ARSI	ENST00000328668	chr5	150296731	150302178	down	0.21196	1.82227e-17	down
ARSI	ENST00000328668	chr5	150302447	150302864	down	0.21196	1.82227e-17	down
CD74	ENST00000009530	chr5	150400041	150400190	up	0.131498	1.79937e-29	down
CCDC69	ENST00000355417	chr5	151182848	151183028	up	7.74657	2.63785e-21	up
CCDC69	ENST00000355417	chr5	151215677	151224093	up	7.74657	2.63785e-21	up
SPARC	ENST00000231061	chr5	151661934	151662084	up	2.08818	3.85043e-09	up
SLIT3	ENST00000404867	chr5	168662991	168663920	up	0.255808	3.72995e-28	down
SLIT3	ENST00000404867	chr5	168669859	168671274	down	0.255808	3.72995e-28	down
STC2	ENST00000265087	chr5	173314803	173314922	up	5.70818	2.34426e-37	up
GPRIN1	ENST00000303991	chr5	176596339	176596726	up	0.477125	1.0176e-05	down
GPRIN1	ENST00000303991	chr5	176596935	176599290	down	0.477125	1.0176e-05	down
AC139795	ENST00000500444	chr5	177632422	177672090	down	2.81945	0.0108445	up
ADAMTS2	ENST00000251582	chr5	179110853	179111243	down	2.69651	3.19808e-15	up
ADAMTS2	ENST00000251582	chr5	179112982	179113761	down	2.69651	3.19808e-15	up
TRIM7	ENST00000274773	chr5	181194104	181194433	down	3.42456	0.000522549	up
AC008443	ENST00000599439	chr5	181255681	181256903	up	2.59005	0.00765922	up
SLC22A23	ENST00000482874	chr6	3270609	3289806	down	0.2867	2.50469e-21	down
FAM50B	ENST00000648326	chr6	3850212	3851317	down	2.29042	6.91455e-06	up
PPP1R3G	ENST00000405617	chr6	5086466	5087273	down	0.216924	9.79786e-14	down
RNF144B	ENST00000259939	chr6	18464986	18465614	up	4.08448	7.26257e-09	up
BTN3A3	ENST00000361232	chr6	26448361	26448541	up	0.282969	1.53591e-14	down
BTN3A3	ENST00000244519	chr6	26452876	26453415	down	0.282969	1.53591e-14	down
DDR1	ENST00000324771	chr6	30899229	30899588	down	2.86295	2.46983e-07	up
B3GALT4	ENST00000606990	chr6	33278350	33278825	up	2.357	0.000797465	up
ITPR3	ENST00000374316	chr6	33695884	33696094	down	0.417044	5.09068e-13	down
HMGA1	ENST00000447654	chr6	34242786	34243517	up	0.3408	1.45648e-17	down
HMGA1	ENST00000447654	chr6	34245008	34245098	up	0.3408	1.45648e-17	down
PI16	ENST00000647861	chr6	36964448	36964628	down	0.102841	2.25501e-28	down
VEGFA	ENST00000476772	chr6	43770184	43772090	down	0.148871	8.37594e-37	down
VEGFA	ENST00000476772	chr6	43778429	43779092	up	0.148871	8.37594e-37	down
VEGFA	ENST00000372067	chr6	43782026	43782266	down	0.148871	8.37594e-37	down
SLC29A1	ENST00000427851	chr6	44233551	44233761	down	0.477989	1.90616e-05	down
RUNX2	ENST00000576263	chr6	45663422	45663721	down	2.07728	0.000503599	up
KCNQ5	ENST00000342056	chr6	73194722	73195470	down	0.3573	0.0111038	down
NT5E	ENST00000369651	chr6	85450329	85467209	down	0.292405	6.09099e-24	down
NT5E	ENST00000369651	chr6	85494688	85494897	up	0.292405	6.09099e-24	down
PRDM1	ENST00000652320	chr6	106106999	106107719	down	0.303592	1.30867e-07	down
TRAF3IP2	ENST00000368761	chr6	111602056	111602295	up	0.396209	2.531e-12	down
DSE	ENST00000644252	chr6	116370444	116399432	down	2.15918	1.32999e-08	up
DSE	ENST00000430252	chr6	116399552	116399792	down	2.15918	1.32999e-08	up
DSE	ENST00000647244	chr6	116435624	116437303	down	2.15918	1.32999e-08	up
GJA1	ENST00000649132	chr6	121448530	121448739	down	0.351103	4.09563e-18	down
GJA1	ENST00000649132	chr6	121449428	121449577	down	0.351103	4.09563e-18	down
TMEM200A	ENST00000296978	chr6	130366003	130366123	down	0.310463	5.65327e-17	down
PPP1R14C	ENST00000361131	chr6	150248863	150249013	down	0.145748	2.33514e-05	down
PLEKHG1	ENST00000644968	chr6	150840344	150840822	down	0.354906	0.00891377	down
ZDHHC14	ENST00000414563	chr6	157630436	157630795	up	0.338784	6.41033e-08	down
ZDHHC14	ENST00000414563	chr6	157672951	157673938	down	0.338784	6.41033e-08	down
SOD2	ENST00000535561	chr6	159726154	159727053	down	2.26089	5.23258e-09	up
SOD2	ENST00000537657	chr6	159743763	159749060	down	2.26089	5.23258e-09	up
SMOC2	ENST00000417208	chr6	168653065	168664857	down	51.7771	4.95166e-110	up
SLC22A23	ENST00000436008	chr6	3270610	3270999	down	0.2867	2.50469e-21	down
SLC22A23	ENST00000436008	chr6	3271119	3273306	down	0.2867	2.50469e-21	down
HLA-C	ENST00000487245	chr6	31271563	31271623	up	0.474123	2.59693e-09	down
TNXB	ENST00000644971	chr6	32062242	32062422	down	0.0847703	9.7936e-74	down
TNXB	ENST00000644971	chr6	32069078	32070359	down	0.0847703	9.7936e-74	down
ITPR3	ENST00000374316	chr6	33695876	33696114	down	0.417044	5.09068e-13	down
FKBP5	ENST00000539068	chr6	35575471	35580072	down	55.3845	1.46879e-98	up
MDGA1	ENST00000434837	chr6	37636670	37637449	down	0.398168	6.32037e-12	down
TFEB	ENST00000406563	chr6	41684157	41684486	down	0.372714	0.000109993	down
TENT5A	ENST00000412306	chr6	81746306	81746695	down	0.429755	1.03319e-06	down
AK9	ENST00000424296	chr6	109632259	109632379	down	0.476805	0.0201544	down
LAMA4	ENST00000389463	chr6	112109057	112109477	down	0.331598	3.84061e-18	down
RNF217	ENST00000560949	chr6	124948076	124963039	down	2.35867	5.11255e-05	up
SAMD3	ENST00000439090	chr6	130144488	130144668	down	0.105583	2.22951e-06	down
SAMD3	ENST00000439090	chr6	130144495	130144675	down	0.105583	2.22951e-06	down
MOXD1	ENST00000367963	chr6	132296204	132296413	down	0.249416	2.23633e-24	down
MOXD1	ENST00000367963	chr6	132296920	132297308	down	0.249416	2.23633e-24	down
MAP3K5	ENST00000359015	chr6	136792208	136792477	down	4.20759	5.96953e-14	up
HIVEP2	ENST00000012134	chr6	142760062	142760481	down	0.374643	1.79239e-05	down
STXBP5-AS1	ENST00000606831	chr6	146844430	146850504	down	0.274358	6.13398e-08	down
AL139393	ENST00000608721	chr6	160992044	160992342	up	0.444006	3.53328e-05	down
THBS2	ENST00000366787	chr6	169217488	169217727	down	0.434686	1.08018e-11	down
LINC00242	ENST00000437615	chr6	169788820	169789060	down	0.355739	0.01223	down
AC093627	ENST00000648846	chr7	149780	150259	up	2.35148	0.0108136	up
GPER1	ENST00000619052	chr7	1092685	1093815	down	0.212081	1.51143e-10	down
TTYH3	ENST00000258796	chr7	2663697	2663846	down	0.486856	0.000207588	down
MIOS	ENST00000405785	chr7	7607194	7607523	down	2.35277	3.58374e-06	up
GPNMB	ENST00000381990	chr7	23246669	23247019	up	0.451922	5.12519e-12	down
GPNMB	ENST00000465673	chr7	23257248	23257397	down	0.451922	5.12519e-12	down
PRR15	ENST00000319694	chr7	29566315	29567293	up	6.87345	8.31483e-18	up
BMPER	ENST00000297161	chr7	34078921	34143255	down	0.380667	1.5067e-14	down
GALNT17	ENST00000333538	chr7	71132442	71132711	down	0.450807	0.000100994	down
GALNT17	ENST00000333538	chr7	71712018	71713033	down	0.450807	0.000100994	down
DTX2P1-UPK3BP1-PMS2P11	ENST00000636308	chr7	77024167	77024406	up	2.40573	0.0214135	up
PILRA	ENST00000432297	chr7	100358899	100367712	down	2.78038	0.000615858	up
PILRA	ENST00000432297	chr7	100358889	100367703	down	2.78038	0.000615858	up
LRRC17	ENST00000485478	chr7	102934299	102936243	down	0.33217	0.000298772	down
OR2A1-AS1	ENST00000496968	chr7	144355438	144362834	up	2.62992	0.0094679	up
CYTH3	ENST00000396741	chr7	6163123	6163303	down	2.52906	8.12918e-13	up
IGF2BP3	ENST00000258729	chr7	23312125	23312455	down	2.20063	8.73467e-05	up
TRIL	ENST00000539664	chr7	28955272	28956408	up	7.16592	5.0871e-20	up
TNS3	ENST00000428457	chr7	47277189	47278207	down	10.8877	1.18581e-58	up
HGF	ENST00000644543	chr7	81751539	81751868	up	0.303132	2.96031e-11	down
STEAP4	ENST00000380079	chr7	88276649	88276829	up	2.43826	8.86543e-11	up
TFPI2	ENST00000222543	chr7	93886379	93886588	down	0.284266	4.69135e-22	down
EPHB4	ENST00000360620	chr7	100803194	100803373	down	0.468371	9.76876e-08	down
DPY19L2P2	ENST00000439473	chr7	103274382	103275162	up	0.296552	0.00283136	down
NRCAM	ENST00000522550	chr7	108149746	108156434	down	37.5189	5.48107e-58	up
WNT2	ENST00000647844	chr7	117301153	117320487	down	0.07405	8.96904e-27	down
DENND2A	ENST00000275884	chr7	140568776	140573856	down	0.286512	1.13324e-12	down
ARHGEF34P	ENST00000483587	chr7	144285326	144285744	down	2.43598	1.51679e-05	up
ATP6V0E2-AS1	ENST00000488315	chr7	149868415	149868624	up	0.161002	9.17231e-06	down
ATP6V0E2-AS1	ENST00000488315	chr7	149868774	149869043	up	0.161002	9.17231e-06	down
AC010973	ENST00000485974	chr7	151076350	151076530	up	0.331017	0.0191485	down
SH2D4A	ENST00000522328	chr8	19361162	19363881	up	0.201039	3.15671e-24	down
SCARA3	ENST00000337221	chr8	27633868	27634137	up	0.176969	2.70697e-45	down
SCARA3	ENST00000337221	chr8	27651606	27656879	up	0.176969	2.70697e-45	down
BAALC	ENST00000523754	chr8	103212919	103213492	down	0.136549	1.02244e-49	down
CCN3	ENST00000259526	chr8	119422949	119423246	down	0.289038	3.73044e-08	down
DEPTOR	ENST00000523492	chr8	119873717	119928417	down	4.8644	1.24425e-19	up
SQLE	ENST00000523430	chr8	124999065	124999543	down	2.07063	1.38381e-07	up
SLC52A2	ENST00000530047	chr8	144360928	144361196	down	2.24756	9.34099e-05	up
HR	ENST00000381418	chr8	22127543	22127951	down	3.61408	1.01054e-09	up
NKX3-1	ENST00000380871	chr8	23680991	23682670	down	2.17697	0.0287238	up
NEFL	ENST00000610854	chr8	24955797	24956006	up	2.61683	3.81693e-08	up
CLU	ENST00000316403	chr8	27604969	27605298	up	0.0481606	6.24826e-84	down
PLAT	ENST00000429089	chr8	42175413	42178936	down	0.253392	2.57167e-29	down
PLAT	ENST00000429089	chr8	42193174	42207724	down	0.253392	2.57167e-29	down
AC022034	ENST00000426023	chr8	53516483	53523901	down	5.43482	1.5397e-09	up
IL7	ENST00000263851	chr8	78761896	78762193	down	2.58563	0.00868979	up
GEM	ENST00000297596	chr8	94249640	94250086	down	0.42659	6.21339e-08	down
NIPAL2	ENST00000430223	chr8	98190216	98190336	up	2.53989	4.10597e-08	up
NCALD	ENST00000519508	chr8	101694351	101721315	down	0.488078	5.3825e-05	down
TRPS1	ENST00000640765	chr8	115412565	115412775	up	0.324641	8.58495e-07	down
TNFRSF11B	ENST00000297350	chr8	118924095	118924753	down	3.94938	4.37268e-16	up
DEPTOR	ENST00000523492	chr8	119873710	119874039	down	4.8644	1.24425e-19	up
FBXO32	ENST00000517956	chr8	123541116	123541206	up	9.40724	8.0962e-52	up
LURAP1L	ENST00000319264	chr9	12775020	12775941	up	0.475355	1.03005e-06	down
ADAMTSL1	ENST00000327883	chr9	18681022	18681232	down	0.277254	3.85183e-24	down
GLIPR2	ENST00000396613	chr9	36162446	36162655	down	0.470091	9.08834e-07	down
ALDH1B1	ENST00000377698	chr9	38392702	38395815	down	4.26443	2.46648e-28	up
ALDH1B1	ENST00000377698	chr9	38396654	38398301	down	4.26443	2.46648e-28	up
GCNT1	ENST00000488136	chr9	76501904	76504127	down	2.51824	0.0112241	up
S1PR3	ENST00000358157	chr9	89002067	89003026	down	2.14897	3.61324e-08	up
S1PR3	ENST00000358157	chr9	89004705	89004855	up	2.14897	3.61324e-08	up
GALNT12	ENST00000375011	chr9	98848976	98849305	down	0.160042	1.51241e-28	down
COL15A1	ENST00000471477	chr9	98943269	98943838	down	0.131993	1.86949e-55	down
COL15A1	ENST00000471477	chr9	98985600	98985810	down	0.131993	1.86949e-55	down
SLC44A1	ENST00000374723	chr9	105244622	105244742	up	2.0145	5.96661e-07	up
PALM2-AKAP2	ENST00000374530	chr9	110170746	110170925	up	16.7001	1.45062e-06	up
PALM2-AKAP2	ENST00000374530	chr9	110170749	110170928	up	16.7001	1.45062e-06	up
COL27A1	ENST00000356083	chr9	114264933	114265431	up	3.53901	4.52493e-15	up
COL27A1	ENST00000356083	chr9	114274218	114292151	up	3.53901	4.52493e-15	up
ABL1	ENST00000372348	chr9	130713946	130714426	down	0.481495	2.23536e-10	down
OLFM1	ENST00000252854	chr9	135119596	135120821	down	0.497849	3.09684e-05	down
SAPCD2	ENST00000409687	chr9	137063864	137064581	up	3.7301	1.55744e-12	up
TOR4A	ENST00000357503	chr9	137279662	137280199	up	2.7013	1.49438e-07	up
SHB	ENST00000377707	chr9	37916645	37916914	up	0.163647	6.44781e-35	down
SHB	ENST00000377707	chr9	37919572	37919931	down	0.163647	6.44781e-35	down
NFIL3	ENST00000297689	chr9	91409194	91423653	down	2.39356	4.35453e-10	up
ROR2	ENST00000375708	chr9	91950018	91950198	up	3.10769	2.26836e-16	up
ECM2	ENST00000444490	chr9	92496424	92500967	down	2.12496	0.000248573	up
GALNT12	ENST00000375011	chr9	98848936	98849295	down	0.160042	1.51241e-28	down
KLF4	ENST00000497048	chr9	107487263	107487531	up	0.171641	1.04932e-34	down
KLF4	ENST00000493306	chr9	107489181	107489538	down	0.171641	1.04932e-34	down
SVEP1	ENST00000374469	chr9	110406965	110408193	down	6.61079	6.03689e-41	up
LPAR1	ENST00000374431	chr9	110873772	110874071	down	2.00088	9.57731e-08	up
LPAR1	ENST00000441240	chr9	111038279	111038338	up	2.00088	9.57731e-08	up
LPAR1	ENST00000441240	chr9	111038398	111038458	up	2.00088	9.57731e-08	up
PTBP3	ENST00000458258	chr9	112223647	112223977	up	2.48144	1.59263e-05	up
ZNF883	ENST00000639709	chr9	112998755	112998965	down	5.38891	1.40462e-05	up
ZNF883	ENST00000639709	chr9	112998754	112998962	down	5.38891	1.40462e-05	up
TRAF1	ENST00000546084	chr9	120903527	120909248	up	2.90942	1.83005e-07	up
AK1	ENST00000644144	chr9	127867380	127867559	down	0.439863	1.47838e-05	down
AK1	ENST00000644144	chr9	127867678	127868065	down	0.439863	1.47838e-05	down
AK1	ENST00000644144	chr9	127867850	127868059	down	0.439863	1.47838e-05	down
FIBCD1	ENST00000448616	chr9	130903660	130904138	down	0.190769	2.68791e-16	down
SAPCD2	ENST00000409687	chr9	137063855	137064570	up	3.7301	1.55744e-12	up
DPP7	ENST00000470766	chr9	137110546	137110754	down	0.494669	1.78092e-07	down
CAMK1D	ENST00000619168	chr10	12828787	12829266	down	0.247647	5.54795e-16	down
SYT15	ENST00000374328	chr10	46582056	46583806	up	3.1918	0.0160982	up
ADIRF	ENST00000416348	chr10	86968427	86983934	up	0.209042	5.80144e-10	down
INA	ENST00000369849	chr10	103290107	103290346	down	0.238741	6.89626e-06	down
DUSP5	ENST00000369583	chr10	110510311	110511414	down	3.03221	4.82286e-14	up
ADRA2A	ENST00000280155	chr10	111080308	111080787	down	2.7869	2.82652e-06	up
NANOS1	ENST00000425699	chr10	119030546	119031174	down	5.72609	5.4122e-07	up
ITGA8	ENST00000378076	chr10	15516534	15519299	down	0.175799	1.02883e-22	down
SVIL	ENST00000375400	chr10	29532043	29533088	down	0.300894	1.89602e-21	down
AL365203	ENST00000609742	chr10	32887404	32888357	down	0.383555	5.18983e-05	down
RASSF4	ENST00000489171	chr10	44977340	44977816	down	3.09266	5.88004e-09	up
FAM21FP	ENST00000608251	chr10	45726952	45727161	down	2.48933	0.0179992	up
ARHGAP22	ENST00000249601	chr10	48574741	48582950	up	0.3588	2.41992e-17	down
RHOBTB1	ENST00000337910	chr10	60871289	60871618	down	3.16913	8.12621e-11	up
RHOBTB1	ENST00000483488	chr10	60888354	60888981	down	3.16913	8.12621e-11	up
MMRN2	ENST00000372027	chr10	86936407	86942645	down	0.212993	6.46672e-10	down
MMRN2	ENST00000372027	chr10	86942765	86943064	down	0.212993	6.46672e-10	down
ADIRF	ENST00000372013	chr10	86957606	86969481	up	0.209042	5.80144e-10	down
MMRN2	ENST00000609457	chr10	86968916	86969515	up	0.212993	6.46672e-10	down
CH25H	ENST00000371852	chr10	89206132	89206811	up	0.30333	2.2582e-09	down
GFRA1	ENST00000369236	chr10	116058213	116058333	up	3.17146	8.11397e-16	up
CHST15	ENST00000346248	chr10	124008325	124010177	down	0.34924	1.3583e-09	down
PGGHG	ENST00000476372	chr11	291172	292039	up	3.93404	4.64865e-10	up
PGGHG	ENST00000474221	chr11	294792	295629	down	3.93404	4.64865e-10	up
LSP1	ENST00000472974	chr11	1871277	1880804	up	0.0709174	3.62631e-77	down
PGAP2	ENST00000528216	chr11	3825359	3825538	down	0.436046	3.02958e-05	down
PGAP2	ENST00000528216	chr11	3825805	3826044	down	0.436046	3.02958e-05	down
ZNF215	ENST00000610573	chr11	6956894	6957134	up	2.02417	0.0333666	up
PPFIBP2	ENST00000530189	chr11	7597567	7597807	up	2.04463	0.000133242	up
PPFIBP2	ENST00000299492	chr11	7610327	7617154	up	2.04463	0.000133242	up
HTATIP2	ENST00000421577	chr11	20383069	20383129	down	2.2696	3.99301e-05	up
FIBIN	ENST00000318627	chr11	26994184	26995465	down	4.54755	4.85482e-30	up
KIAA1549L	ENST00000321505	chr11	33668016	33669875	down	0.276656	1.65142e-15	down
CD44	ENST00000532339	chr11	35204522	35205746	down	0.453195	1.12417e-05	down
TSPAN18	ENST00000340160	chr11	44932331	44932421	up	4.89786	0.00278701	up
MDK	ENST00000405308	chr11	46383659	46383837	up	0.273652	1.46847e-16	down
RTN4RL2	ENST00000335099	chr11	57476613	57477088	down	0.197447	1.53962e-10	down
STX3	ENST00000641815	chr11	59800941	59801210	down	2.22439	5.23691e-05	up
RPLP0P2	ENST00000490750	chr11	61636105	61637062	up	0.0343396	2.99908e-26	down
FADS2	ENST00000257261	chr11	61867234	61867354	up	4.87108	7.84398e-34	up
EHBP1L1	ENST00000533237	chr11	65582860	65583608	up	0.411597	7.95809e-06	down
SYT12	ENST00000393946	chr11	67049188	67049846	down	6.06828	1.24351e-05	up
ARHGEF17	ENST00000263674	chr11	73365896	73368221	down	2.34856	8.90963e-11	up
PRSS23	ENST00000527521	chr11	86807693	86808921	down	2.94407	2.45151e-05	up
ENDOD1	ENST00000278505	chr11	95128412	95129247	down	2.70311	1.1961e-13	up
ENDOD1	ENST00000278505	chr11	95129307	95129664	down	2.70311	1.1961e-13	up
TAGLN	ENST00000392951	chr11	117203439	117203945	up	3.92132	8.72533e-23	up
PCSK7	ENST00000320934	chr11	117205446	117205685	down	2.79228	1.01778e-15	up
PCSK7	ENST00000320934	chr11	117205984	117206253	down	2.79228	1.01778e-15	up
PCSK7	ENST00000320934	chr11	117207091	117207241	down	2.79228	1.01778e-15	up
PCSK7	ENST00000532810	chr11	117209365	117209604	up	2.79228	1.01778e-15	up
PHLDB1	ENST00000361417	chr11	118634693	118634873	up	2.35376	3.89323e-11	up
PHLDB1	ENST00000526537	chr11	118645712	118646490	up	2.35376	3.89323e-11	up
PHLDB1	ENST00000361417	chr11	118655602	118656981	down	2.35376	3.89323e-11	up
OAF	ENST00000328965	chr11	120229324	120230334	down	0.360415	1.24559e-15	down
FLI1	ENST00000608303	chr11	128809168	128811111	down	2.3486	9.22628e-05	up
APLP2	ENST00000650012	chr11	130143373	130143702	down	0.36695	6.61744e-18	down
CEND1	ENST00000330106	chr11	787618	788298	down	0.184456	7.38929e-10	down
LSP1	ENST00000311604	chr11	1890072	1890311	down	0.0709174	3.62631e-77	down
H19	ENST00000442037	chr11	1995176	1995236	up	0.402104	5.0596e-14	down
H19	ENST00000442037	chr11	1995475	1996161	up	0.402104	5.0596e-14	down
DCHS1	ENST00000299441	chr11	6622437	6624202	down	0.23625	3.48485e-20	down
DCHS1	ENST00000299441	chr11	6626609	6626942	down	0.23625	3.48485e-20	down
AC080023	ENST00000526906	chr11	10302924	10303437	down	4.23287	8.51526e-05	up
HPS5	ENST00000545561	chr11	18291772	18295053	down	2.69025	2.81147e-10	up
LGR4	ENST00000389858	chr11	27367729	27368299	down	0.244371	2.90882e-15	down
PACSIN3	ENST00000298838	chr11	47180681	47183150	up	0.234053	4.06363e-20	down
VWCE	ENST00000301770	chr11	61258286	61259245	down	0.168523	1.31512e-17	down
B4GAT1	ENST00000311181	chr11	66346611	66347060	up	0.354765	2.92447e-11	down
CTSF	ENST00000527141	chr11	66567305	66567487	down	0.438226	4.40136e-10	down
FAM86C2P	ENST00000531806	chr11	67791678	67793289	down	0.388831	0.0076736	down
PGM2L1	ENST00000298198	chr11	74336550	74338502	down	2.40751	0.00190407	up
KCNE3	ENST00000310128	chr11	74456873	74462091	down	4.08707	0.000451842	up
ARRB1	ENST00000420843	chr11	75265335	75266264	down	0.475415	4.22299e-06	down
TENM4	ENST00000278550	chr11	78654509	78655018	down	0.223318	3.08414e-15	down
PRSS23	ENST00000532234	chr11	86921424	86922018	down	2.94407	2.45151e-05	up
PDGFD	ENST00000393158	chr11	103909544	103909752	down	5.49658	2.0973e-29	up
ARHGAP20	ENST00000260283	chr11	110580903	110582328	down	0.253982	5.30018e-12	down
PCSK7	ENST00000320934	chr11	117205446	117205686	down	2.79228	1.01778e-15	up
PCSK7	ENST00000320934	chr11	117205986	117206255	down	2.79228	1.01778e-15	up
PCSK7	ENST00000320934	chr11	117207146	117207798	down	2.79228	1.01778e-15	up
AP002956	ENST00000264036	chr11	119308798	119309008	down	12.4586	5.54149e-34	up
AP002956	ENST00000264036	chr11	119309606	119310006	down	12.4586	5.54149e-34	up
MIR100HG	ENST00000530955	chr11	122090771	122091100	up	0.392371	6.05377e-05	down
ETS1	ENST00000535549	chr11	128460705	128460884	up	2.15484	2.67291e-08	up
GPR162	ENST00000428545	chr12	6826761	6827356	down	0.399983	0.000559974	down
SSPN	ENST00000534829	chr12	26233729	26233998	down	2.05978	0.000410713	up
TSPAN11	ENST00000546076	chr12	30991938	30992118	down	0.335348	0.000795628	down
METTL7A	ENST00000547104	chr12	50924717	50925197	down	4.26257	1.73443e-23	up
HOXC12	ENST00000243103	chr12	53956919	53957219	down	6.67492	2.01588e-12	up
HOXC11	ENST00000546378	chr12	53973126	53973485	up	2.22319	1.15188e-05	up
RDH5	ENST00000547072	chr12	55724013	55724703	down	0.443338	0.00104028	down
PIP4K2C	ENST00000354947	chr12	57601979	57602189	down	2.63982	0.00147585	up
SOCS2	ENST00000551883	chr12	93574692	93575291	down	2.08148	0.000553888	up
DRAM1	ENST00000258534	chr12	101921960	101922378	up	0.227926	4.14921e-05	down
DRAM1	ENST00000258534	chr12	101922886	101923303	down	0.227926	4.14921e-05	down
TXNRD1	ENST00000429002	chr12	104346103	104348420	down	2.07937	1.02779e-08	up
TXNRD1	ENST00000429002	chr12	104348570	104348809	down	2.07937	1.02779e-08	up
TMEM132B	ENST00000299308	chr12	125657702	125658152	down	0.100287	1.40967e-40	down
PUS1	ENST00000443358	chr12	131941267	131941983	down	2.38434	2.13129e-07	up
DUSP16	ENST00000298573	chr12	12520992	12521442	down	0.447935	5.22354e-05	down
MGP	ENST00000539261	chr12	14881960	14882200	up	4.14188	2.43838e-05	up
SSPN	ENST00000538142	chr12	26125273	26126008	down	2.05978	0.000410713	up
ITPR2	ENST00000381340	chr12	26338949	26340261	up	3.36309	3.46188e-07	up
ITGA5	ENST00000552564	chr12	54395261	54396337	down	3.02761	4.19485e-18	up
MMP19	ENST00000322569	chr12	55836900	55837289	down	2.1287	9.07554e-05	up
C12orf66	ENST00000311915	chr12	64193705	64194604	down	2.18648	0.0119428	up
RPSAP52	ENST00000493929	chr12	65758121	65758998	down	0.145118	4.07953e-15	down
CPM	ENST00000546556	chr12	68852477	68852656	up	16.3186	7.98941e-12	up
CPM	ENST00000546556	chr12	68855467	68856543	down	16.3186	7.98941e-12	up
SLC6A15	ENST00000266682	chr12	84891914	84892244	down	0.449977	0.000115035	down
DUSP6	ENST00000279488	chr12	89352292	89352501	down	0.136412	7.68705e-45	down
NTN4	ENST00000552603	chr12	95738144	95789874	down	0.155719	1.07151e-20	down
NT5DC3	ENST00000392876	chr12	103841084	103841234	up	2.06677	0.00107061	up
TMEM119	ENST00000392806	chr12	108591041	108591249	down	2.37389	4.09039e-11	up
TMEM119	ENST00000392806	chr12	108591428	108591517	down	2.37389	4.09039e-11	up
TMEM119	ENST00000392806	chr12	108591606	108592142	down	2.37389	4.09039e-11	up
TBX3	ENST00000257566	chr12	114674543	114674662	up	0.4234	3.32124e-08	down
CIT	ENST00000261833	chr12	119686991	119687081	up	0.417208	4.78197e-11	down
CIT	ENST00000261833	chr12	119752144	119757507	up	0.417208	4.78197e-11	down
WASF3	ENST00000361042	chr13	26685696	26685965	down	2.43116	3.49881e-10	up
RASL11A	ENST00000241463	chr13	27273129	27273690	down	20.513	1.96159e-21	up
RGCC	ENST00000379359	chr13	41457550	41457668	up	23.8711	1.91954e-52	up
ITM2B	ENST00000378549	chr13	48233161	48233978	up	0.472558	8.28131e-10	down
GPC6	ENST00000377047	chr13	93227166	93227226	up	0.436659	1.18755e-08	down
GPC6	ENST00000377047	chr13	93830172	93830382	down	0.436659	1.18755e-08	down
IPO5	ENST00000261574	chr13	98015615	98016736	up	0.477787	3.43993e-10	down
IPO5	ENST00000261574	chr13	98021963	98022412	down	0.477787	3.43993e-10	down
COL4A2	ENST00000360467	chr13	110459078	110459587	down	4.13594	6.40061e-27	up
WASF3	ENST00000361042	chr13	26685670	26685968	down	2.43116	3.49881e-10	up
SPART	ENST00000438666	chr13	36303676	36303916	up	2.7881	1.15558e-14	up
FOXO1	ENST00000636651	chr13	40556102	40556341	up	42.5103	2.5017e-107	up
EPSTI1	ENST00000535677	chr13	42926404	42969333	up	0.169105	2.08691e-27	down
MYCBP2	ENST00000544440	chr13	77044897	77045377	down	4.06104	2.46597e-15	up
IRS2	ENST00000375856	chr13	109755153	109755363	up	9.61211	3.29724e-59	up
IRS2	ENST00000375856	chr13	109756083	109782446	down	9.61211	3.29724e-59	up
IRS2	ENST00000375856	chr13	109785264	109785714	down	9.61211	3.29724e-59	up
IRS2	ENST00000375856	chr13	109785983	109786373	up	9.61211	3.29724e-59	up
COL4A1	ENST00000375820	chr13	110149083	110149293	down	10.516	1.00206e-64	up
GAS6	ENST00000608763	chr13	113820549	113820758	down	2.11971	1.57581e-06	up
BCL2L2	ENST00000556599	chr14	23307793	23309336	down	4.56043	0.000968193	up
BAZ1A	ENST00000360310	chr14	34874701	34874879	down	2.05069	0.000806812	up
BAZ1A	ENST00000360310	chr14	34875118	34875923	down	2.05069	0.000806812	up
LRFN5	ENST00000298119	chr14	41891500	41898933	up	0.323121	0.000608642	down
PRKCH	ENST00000332981	chr14	61549809	61550527	down	3.71092	0.0286385	up
RHOJ	ENST00000557447	chr14	63290946	63292019	down	0.278319	3.26969e-07	down
SYNE2	ENST00000357395	chr14	64048129	64048279	up	2.06346	0.00030605	up
GALNT16	ENST00000337827	chr14	69352155	69352903	down	0.0897175	9.84905e-35	down
GALNT16	ENST00000337827	chr14	69353801	69354460	down	0.0897175	9.84905e-35	down
C14orf132	ENST00000555004	chr14	96090032	96090690	up	0.354472	3.05982e-11	down
MEG3	ENST00000648456	chr14	100846733	100847183	up	2.34096	6.31641e-06	up
MEG3	ENST00000648456	chr14	100847932	100848261	up	2.34096	6.31641e-06	up
MEG3	ENST00000648456	chr14	100860881	100860941	down	2.34096	6.31641e-06	up
SALL2	ENST00000537235	chr14	21524309	21524519	down	0.498655	0.00250261	down
BAZ1A	ENST00000360310	chr14	34874723	34875647	down	2.05069	0.000806812	up
CLEC14A	ENST00000342213	chr14	38254103	38255445	up	8.69216	4.62484e-16	up
RPL32P29	ENST00000497398	chr14	49577333	49577842	down	4.41431	0.02355	up
RPL32P29	ENST00000497398	chr14	49577392	49577794	down	4.41431	0.02355	up
NID2	ENST00000617139	chr14	52053718	52054307	down	4.16282	1.1454e-26	up
DLGAP5	ENST00000395425	chr14	55179638	55180684	up	2.07139	0.000810089	up
SIX1	ENST00000645694	chr14	60645987	60648667	down	2.31924	1.10423e-05	up
SIX1	ENST00000645694	chr14	60649295	60651832	down	2.31924	1.10423e-05	up
ACTN1	ENST00000193403	chr14	68884840	68885650	up	2.38801	7.54591e-12	up
DPF3	ENST00000556509	chr14	72670260	72670529	down	0.347805	2.33524e-07	down
PAPLN	ENST00000644200	chr14	73244923	73245222	up	6.19416	3.05143e-15	up
PGF	ENST00000555567	chr14	74942372	74944591	down	0.105808	7.64408e-15	down
DIO2	ENST00000422005	chr14	80200075	80200314	up	55.6517	2.60487e-32	up
FOXN3	ENST00000555658	chr14	89350764	89351228	down	2.33376	1.10613e-07	up
GPR68	ENST00000650645	chr14	91232532	91237358	down	0.0992168	4.43287e-26	down
AHNAK2	ENST00000555122	chr14	104939254	104939613	down	0.443481	1.28185e-11	down
AHNAK2	ENST00000557457	chr14	104940180	104953904	down	0.443481	1.28185e-11	down
NUDT14	ENST00000392568	chr14	105175516	105175904	down	0.445399	0.0117221	down
WHAMMP3	ENST00000612263	chr15	22678382	22681152	up	4.38617	1.17321e-07	up
MAP1A	ENST00000382031	chr15	43528252	43528612	down	0.442065	2.30317e-11	down
LACTB	ENST00000413507	chr15	63129478	63129717	down	2.67227	4.36035e-07	up
LACTB	ENST00000413507	chr15	63131448	63141942	down	2.67227	4.36035e-07	up
FBXL22	ENST00000360587	chr15	63601652	63602100	down	8.3627	6.62597e-09	up
THSD4	ENST00000355327	chr15	71781134	71781374	up	0.423354	1.02456e-08	down
ARNT2	ENST00000303329	chr15	80593615	80594425	down	2.21474	1.17413e-08	up
SYNM	ENST00000560674	chr15	99134874	99135353	down	0.438092	3.6151e-06	down
ALDH1A3	ENST00000558033	chr15	100877864	100880021	up	0.407002	1.65119e-13	down
ALDH1A3	ENST00000329841	chr15	100908430	100915158	down	0.407002	1.65119e-13	down
ATP10A	ENST00000356865	chr15	25862861	25865052	up	2.34075	1.95927e-07	up
ZNF106	ENST00000263805	chr15	42439668	42441775	down	2.14871	2.26824e-07	up
CYP19A1	ENST00000396402	chr15	51210719	51210959	up	4.36383	4.83451e-11	up
CA12	ENST00000178638	chr15	63323202	63323381	down	0.303255	1.56552e-18	down
CA12	ENST00000178638	chr15	63324727	63327163	down	0.303255	1.56552e-18	down
PEAK1	ENST00000560626	chr15	77109676	77110065	down	2.37207	3.47876e-11	up
PEAK1	ENST00000560626	chr15	77110545	77111174	down	2.37207	3.47876e-11	up
BNC1	ENST00000345382	chr15	83263633	83266852	up	2.79177	1.20431e-06	up
UBE2Q2P1	ENST00000339094	chr15	84570749	84570809	up	2.06742	0.0326345	up
KLHL25	ENST00000337975	chr15	85760461	85761148	up	2.19177	0.000143392	up
KLHL25	ENST00000536947	chr15	85764434	85768456	down	2.19177	0.000143392	up
MFGE8	ENST00000268150	chr15	88903825	88904185	up	4.23355	7.67386e-20	up
MFGE8	ENST00000559770	chr15	88910004	88910543	up	4.23355	7.67386e-20	up
RHBDL1	ENST00000352681	chr16	678089	678268	down	0.349996	0.00112008	down
CIITA	ENST00000324288	chr16	10929027	10929657	down	0.318703	5.4518e-05	down
CIITA	ENST00000644232	chr16	10941191	10941491	down	0.318703	5.4518e-05	down
CNEP1R1	ENST00000458059	chr16	50035477	50035566	up	2.0879	0.00264038	up
MMP2	ENST00000219070	chr16	55478879	55479561	up	0.417263	7.53074e-11	down
MT1X	ENST00000562939	chr16	56682470	56682678	up	7.01935	5.62456e-14	up
ADGRG1	ENST00000564907	chr16	57663483	57663902	down	0.165453	5.83107e-15	down
BEAN1	ENST00000536005	chr16	66437805	66437954	down	0.143169	1.94348e-14	down
HSF4	ENST00000522870	chr16	67165050	67165439	down	2.41182	0.0147935	up
HSF4	ENST00000522870	chr16	67165069	67165428	down	2.41182	0.0147935	up
MTSS1L	ENST00000338779	chr16	70662657	70662837	down	4.11891	2.62697e-13	up
MTSS1L	ENST00000338779	chr16	70663347	70664186	down	4.11891	2.62697e-13	up
MSRB1	ENST00000361871	chr16	1938629	1939078	down	2.02545	0.0016431	up
AC005736	ENST00000576810	chr16	3950436	3950496	down	2.3984	0.00638334	up
PPL	ENST00000589090	chr16	4888952	4890734	up	0.155493	7.46153e-46	down
PPL	ENST00000345988	chr16	4890884	4891585	up	0.155493	7.46153e-46	down
RAB43P1	ENST00000561790	chr16	46626404	46626610	down	2.04879	0.00792484	up
MTSS1L	ENST00000338779	chr16	70662667	70662846	down	4.11891	2.62697e-13	up
MTSS1L	ENST00000338779	chr16	70663323	70664189	down	4.11891	2.62697e-13	up
MTSS1L	ENST00000338779	chr16	70678368	70679985	up	4.11891	2.62697e-13	up
ASPA	ENST00000456349	chr17	3498910	3499059	down	3.50837	1.78553e-07	up
ASPA	ENST00000263080	chr17	3500918	3501637	down	3.50837	1.78553e-07	up
ASPA	ENST00000263080	chr17	3502866	3503165	down	3.50837	1.78553e-07	up
NLGN2	ENST00000302926	chr17	7419202	7419351	up	0.420674	1.40937e-12	down
CD68	ENST00000584502	chr17	7579571	7580200	up	0.249118	1.84578e-26	down
CD68	ENST00000584502	chr17	7579580	7580226	up	0.249118	1.84578e-26	down
AC104581	ENST00000624171	chr17	7858703	7860098	down	0.349374	0.00654441	down
CYB5D1	ENST00000332439	chr17	7860876	7861085	up	2.01773	0.015311	up
CYB5D1	ENST00000571846	chr17	7859003	7860078	down	2.01773	0.015311	up
CYB5D1	ENST00000332439	chr17	7860885	7861094	up	2.01773	0.015311	up
NTN1	ENST00000173229	chr17	9243281	9243790	down	0.110886	3.81349e-23	down
AC073621	ENST00000381380	chr17	17422769	17423032	down	8.1345	1.0763e-05	up
RNF112	ENST00000461366	chr17	19415810	19416318	up	2.62006	0.00156575	up
CORO6	ENST00000469090	chr17	29614223	29614761	down	2.59148	3.93319e-05	up
WNK4	ENST00000246914	chr17	42794918	42795217	up	5.79965	3.37212e-20	up
PSME3	ENST00000545225	chr17	42843099	42843279	up	2.06019	0.00171365	up
MAPT	ENST00000262410	chr17	45983303	45983812	down	0.391908	0.00226701	down
GOSR2	ENST00000640792	chr17	46964434	46964733	down	0.482426	8.73656e-08	down
CALCOCO2	ENST00000514267	chr17	48849267	48851379	up	2.2882	2.59015e-09	up
ITGA3	ENST00000505306	chr17	50089342	50090241	down	3.22555	1.89923e-18	up
ABCC3	ENST00000285238	chr17	50691145	50691325	down	3.75897	3.25455e-22	up
NOG	ENST00000332822	chr17	56594172	56594704	up	187.374	4.95176e-44	up
YPEL2	ENST00000312655	chr17	59389433	59397394	down	3.24839	1.99851e-06	up
ACE	ENST00000290866	chr17	63497331	63497631	up	0.294601	1.2206e-21	down
LIMD2	ENST00000259006	chr17	63695764	63695914	down	4.10413	5.07194e-12	up
LIMD2	ENST00000584645	chr17	63700967	63702013	up	4.10413	5.07194e-12	up
SLC9A3R1	ENST00000262613	chr17	74768223	74768873	down	0.479897	0.000193315	down
SLC16A5	ENST00000580123	chr17	75100191	75100461	down	2.80123	5.55047e-05	up
SLC16A5	ENST00000580123	chr17	75100551	75105952	down	2.80123	5.55047e-05	up
SLC16A3	ENST00000584689	chr17	82236061	82236121	down	2.65236	4.11602e-14	up
AC144831	ENST00000573312	chr17	83104255	83106224	down	0.195153	5.86305e-14	down
AC055839	ENST00000568641	chr17	5499457	5501954	down	0.333346	6.4382e-08	down
TVP23C	ENST00000225576	chr17	15502533	15503160	up	2.38711	0.00717152	up
FOXO3B	ENST00000395675	chr17	18671361	18671895	down	6.55413	5.10216e-13	up
CORO6	ENST00000469090	chr17	29617069	29617218	down	2.59148	3.93319e-05	up
KRT34	ENST00000394001	chr17	41382225	41382403	down	0.453119	4.02758e-08	down
CBX1	ENST00000393408	chr17	48070708	48071186	down	0.48948	3.01211e-05	down
CBX1	ENST00000393408	chr17	48100783	48101081	down	0.48948	3.01211e-05	down
COX11	ENST00000576370	chr17	54968366	54968665	down	2.01765	3.43755e-05	up
SMARCD2	ENST00000613943	chr17	63842657	63843065	down	2.11939	2.79066e-08	up
TEX2	ENST00000258991	chr17	64148214	64149052	down	2.44474	6.98123e-11	up
FAM20A	ENST00000226094	chr17	68555672	68600740	down	0.375381	6.10215e-14	down
SLC16A3	ENST00000392341	chr17	82239023	82239881	down	2.65236	4.11602e-14	up
SLC16A3	ENST00000583025	chr17	82243233	82243413	up	2.65236	4.11602e-14	up
SLC16A3	ENST00000583025	chr17	82243623	82244312	up	2.65236	4.11602e-14	up
COLEC12	ENST00000400256	chr18	318935	319136	down	0.0412269	2.73311e-113	down
GATA6	ENST00000269216	chr18	22200764	22201481	down	0.230883	6.54569e-15	down
GALNT1	ENST00000589189	chr18	35703606	35710395	down	2.17512	6.01696e-07	up
SIGLEC15	ENST00000389474	chr18	45841091	45843091	down	0.146925	8.80876e-08	down
PHLPP1	ENST00000497351	chr18	62717069	62779448	down	0.467395	1.56958e-05	down
PHLPP1	ENST00000262719	chr18	62978845	62979654	down	0.467395	1.56958e-05	down
GATA6	ENST00000269216	chr18	22200767	22204992	down	0.230883	6.54569e-15	down
ANKRD29	ENST00000592179	chr18	23648556	23648705	down	0.310391	6.99672e-06	down
ZNF521	ENST00000577775	chr18	25224060	25225187	down	0.457785	1.83545e-08	down
ALPK2	ENST00000361673	chr18	58481487	58498065	down	2.5057	8.01156e-11	up
BCL2	ENST00000590515	chr18	63126908	63313902	up	0.379694	0.000160035	down
BCL2	ENST00000589955	chr18	63317943	63319080	down	0.379694	0.000160035	down
FSTL3	ENST00000166139	chr19	683184	683392	down	5.26364	5.95996e-31	up
PALM	ENST00000593172	chr19	722897	734324	up	0.46451	1.23682e-06	down
ANKRD24	ENST00000600132	chr19	4216823	4217389	down	2.5221	0.0105852	up
CERS4	ENST00000558331	chr19	8261944	8262242	up	0.302875	4.67452e-08	down
C19orf57	ENST00000585755	chr19	13906231	13913209	down	0.319318	0.00179264	down
ABHD8	ENST00000593489	chr19	17306370	17306843	down	0.4297	5.16265e-06	down
KLHL26	ENST00000599006	chr19	18668201	18669782	up	3.5709	1.31654e-08	up
LRP3	ENST00000592484	chr19	33194561	33194770	up	0.429591	3.25369e-05	down
FXYD5	ENST00000591716	chr19	35159984	35164136	up	0.406059	1.84241e-14	down
KCNK6	ENST00000263372	chr19	38328753	38329921	down	9.48429	1.26699e-53	up
ZFP36	ENST00000594442	chr19	39406843	39406993	down	2.14099	2.80622e-08	up
PLEKHG2	ENST00000596339	chr19	39424487	39424967	down	3.27354	3.63981e-15	up
ITPKC	ENST00000263370	chr19	40717112	40718217	down	2.33379	2.64761e-08	up
CD3EAP	ENST00000592852	chr19	45406655	45406983	up	2.23407	0.00278622	up
FOSB	ENST00000592436	chr19	45468353	45468532	up	2.36091	0.0253308	up
ZNF470	ENST00000330619	chr19	56578081	56578320	down	2.0003	0.00342293	up
PLIN4	ENST00000301286	chr19	4502989	4503169	down	2.22928	0.00582399	up
RFX2	ENST00000303657	chr19	5993583	5994809	down	0.319696	2.83645e-10	down
SH2D3A	ENST00000597168	chr19	6754836	6755105	up	2.10778	0.0346037	up
CDKN2D	ENST00000393599	chr19	10566963	10567169	down	0.444166	4.05445e-05	down
C19orf57	ENST00000585755	chr19	13906242	13906452	down	0.319318	0.00179264	down
PODNL1	ENST00000587954	chr19	13931247	13931667	up	5.63097	3.83434e-17	up
LPAR2	ENST00000407877	chr19	19623655	19624369	down	2.54764	0.00996683	up
TMEM147-AS1	ENST00000590125	chr19	35543077	35543587	down	2.09185	0.0140016	up
PPP1R14A	ENST00000587515	chr19	38252302	38253122	up	19.0516	4.55315e-48	up
LRFN1	ENST00000248668	chr19	39307346	39308004	up	0.110509	0.00405017	down
PLAUR	ENST00000339082	chr19	43667252	43667311	up	0.349617	9.27256e-16	down
PLAUR	ENST00000593714	chr19	43667610	43667905	down	0.349617	9.27256e-16	down
KCNN4	ENST00000600909	chr19	43766533	43767070	down	0.0634254	1.25544e-29	down
ZNF235	ENST00000592844	chr19	44288711	44289190	down	4.04904	0.00103698	up
BBC3	ENST00000300880	chr19	47232556	47232766	down	0.417805	2.65893e-06	down
LIG1	ENST00000594067	chr19	48143923	48154103	up	0.464865	4.83415e-10	down
PLEKHA4	ENST00000355496	chr19	48854243	48859305	up	0.467439	1.06064e-10	down
IL4I1	ENST00000601717	chr19	49927702	49929509	up	0.101598	6.99116e-19	down
IL4I1	ENST00000601717	chr19	49909340	49911115	down	0.101598	6.99116e-19	down
IL4I1	ENST00000601717	chr19	49909501	49958334	down	0.101598	6.99116e-19	down
FAM110A	ENST00000505691	chr20	844901	846007	up	0.422469	0.00621685	down
PRNP	ENST00000379440	chr20	4700224	4700284	down	0.403694	9.19605e-15	down
PLCB1	ENST00000628239	chr20	8757099	8765185	up	0.331043	9.18467e-05	down
MYL9	ENST00000346786	chr20	36541497	36548145	up	2.54851	3.12378e-12	up
MYL9	ENST00000346786	chr20	36549148	36549327	up	2.54851	3.12378e-12	up
LPIN3	ENST00000373257	chr20	41358731	41359030	down	2.60858	1.17151e-07	up
LPIN3	ENST00000373257	chr20	41359478	41359806	down	2.60858	1.17151e-07	up
LPIN3	ENST00000373257	chr20	41359955	41360582	down	2.60858	1.17151e-07	up
TTPAL	ENST00000262605	chr20	44491673	44491883	down	2.55066	1.33474e-05	up
CCN5	ENST00000372868	chr20	44720304	44720423	up	0.200172	1.88799e-23	down
CD40	ENST00000372285	chr20	46128882	46129625	down	2.53067	0.00137508	up
SLC2A10	ENST00000359271	chr20	46709649	46714487	down	2.06984	1.0339e-07	up
SLC2A10	ENST00000359271	chr20	46729452	46734257	down	2.06984	1.0339e-07	up
KCNG1	ENST00000506387	chr20	51000756	51010019	up	0.458482	3.9e-05	down
APCDD1L-DT	ENST00000427140	chr20	58573652	58573802	down	0.103482	2.44185e-08	down
OPRL1	ENST00000336866	chr20	64099957	64100345	down	2.68155	0.0115446	up
CPXM1	ENST00000380605	chr20	2794074	2795350	down	0.056566	2.59727e-84	down
RASSF2	ENST00000478553	chr20	4783887	4786284	down	0.107709	4.90223e-36	down
TASP1	ENST00000480436	chr20	13534109	13569546	up	2.27546	0.000279529	up
DSN1	ENST00000426836	chr20	36752505	36752862	down	0.482496	0.000277756	down
MAFB	ENST00000373313	chr20	40687227	40688247	up	0.357962	4.5559e-11	down
PREX1	ENST00000482556	chr20	48625209	48625568	down	0.345323	1.55478e-12	down
KCNG1	ENST00000371571	chr20	51009641	51010030	up	0.458482	3.9e-05	down
AURKA	ENST00000395914	chr20	56369867	56370434	down	2.02218	3.03315e-05	up
APCDD1L	ENST00000371149	chr20	58514773	58515131	down	0.244268	3.35479e-22	down
ZBTB46	ENST00000245663	chr20	63744924	63745073	up	3.50893	0.0042099	up
MAP3K7CL	ENST00000341618	chr21	29130644	29130824	up	0.277993	5.36056e-11	down
HUNK	ENST00000270112	chr21	31873349	31873708	down	0.0603201	3.23888e-27	down
HUNK	ENST00000270112	chr21	31998701	32000646	down	0.0603201	3.23888e-27	down
HUNK	ENST00000270112	chr21	32000856	32001753	down	0.0603201	3.23888e-27	down
EVA1C	ENST00000435323	chr21	32514890	32515308	down	2.11678	0.00084358	up
CLIC6	ENST00000349499	chr21	34669449	34670705	up	24.1892	5.20384e-38	up
DOP1B	ENST00000399151	chr21	36230518	36232817	down	0.453629	5.09468e-09	down
MX1	ENST00000398600	chr21	41451192	41452748	down	0.427646	5.03586e-07	down
MX1	ENST00000398600	chr21	41458735	41459124	down	0.427646	5.03586e-07	down
SLC37A1	ENST00000398341	chr21	42579759	42580632	down	4.26088	9.88918e-05	up
LINC01547	ENST00000397841	chr21	44936510	44936924	down	2.57481	0.000220285	up
ADARB1	ENST00000460734	chr21	45145486	45146205	up	7.9187	6.32901e-30	up
ADARB1	ENST00000348831	chr21	45222121	45222391	down	7.9187	6.32901e-30	up
COL18A1	ENST00000400337	chr21	45468267	45473973	down	0.339251	7.94576e-15	down
COL6A2	ENST00000300527	chr21	46129031	46132849	down	0.483098	3.6937e-09	down
URB1	ENST00000382751	chr21	32316579	32317058	down	2.42254	1.86042e-11	up
URB1	ENST00000382751	chr21	32347090	32347689	down	2.42254	1.86042e-11	up
LINC01547	ENST00000615847	chr21	44932933	44933470	up	2.57481	0.000220285	up
BCR	ENST00000479188	chr22	23180831	23181191	up	0.473525	1.30955e-08	down
BCR	ENST00000305877	chr22	23263662	23264289	up	0.473525	1.30955e-08	down
POM121L9P	ENST00000414583	chr22	24252274	24252423	down	8.25853	5.99646e-46	up
ASPHD2	ENST00000215906	chr22	26429439	26433881	down	0.45383	0.003583	down
TRIOBP	ENST00000406386	chr22	37760331	37768120	up	0.494068	2.14496e-09	down
MAFF	ENST00000538320	chr22	38214896	38215403	down	0.413377	6.09936e-13	down
LIF	ENST00000249075	chr22	30243013	30244025	down	0.480606	6.78404e-05	down
ELFN2	ENST00000402918	chr22	37369694	37369993	down	0.092624	2.03364e-07	down
ELFN2	ENST00000402918	chr22	37373820	37374149	down	0.092624	2.03364e-07	down
CARD10	ENST00000494166	chr22	37514797	37516204	down	0.274434	4.18061e-18	down
OFD1	ENST00000380567	chrX	13760252	13760581	up	2.40546	1.94669e-06	up
NHS	ENST00000380060	chrX	17725853	17726093	down	0.375479	0.000118412	down
NHS	ENST00000380060	chrX	17734047	17734227	up	0.375479	0.000118412	down
SAT1	ENST00000379254	chrX	23785721	23785780	down	2.07151	3.72751e-05	up
CHST7	ENST00000276055	chrX	46573843	46574051	down	2.49441	3.60136e-06	up
CHST7	ENST00000276055	chrX	46574735	46574824	down	2.49441	3.60136e-06	up
DLG3	ENST00000374360	chrX	70500966	70502797	down	0.361054	6.81084e-06	down
SLC9A7	ENST00000616978	chrX	46600090	46600450	down	0.427273	6.46774e-10	down
SLC9A7	ENST00000616978	chrX	46601349	46601558	down	0.427273	6.46774e-10	down
SLC9A7	ENST00000616978	chrX	46602068	46602398	down	0.427273	6.46774e-10	down
RAB40A	ENST00000304236	chrX	103500689	103501139	down	2.27371	0.0265659	up
MORF4L2	ENST00000423833	chrX	103676430	103676931	down	2.38319	4.64842e-11	up
TSC22D3	ENST00000372390	chrX	107715922	107716192	down	17.6754	2.28885e-36	up
GPC3	ENST00000406757	chrX	133753500	133753887	down	5.51559	2.04508e-15	up
MT-ATP6	ENST00000361899	chrMT	8366	8572	up	0.0633372	0.000495752	down
MT-ATP6	ENST00000361899	chrMT	8527	9207	up	0.0633372	0.000495752	down
MT-ND6	ENST00000361681	chrMT	14149	14673	up	0.424157	0.000138064	down
AL645728	ENST00000647566	chr1	1575064	1575744	up	2.91469	0.00251723	up
FMO5	ENST00000527849	chr1	147178794	147179060	up	3.03056	0.00117047	up
ADRA2C	ENST00000509482	chr4	3767777	3768526	down	2.58123	4.05633e-06	up
FAM50B	ENST00000648326	chr6	3850219	3851320	down	2.29042	6.91455e-06	up
CHST1	ENST00000308064	chr11	45650649	45650829	down	0.271947	0.000106415	down
P4HA3	ENST00000524388	chr11	74266713	74267251	down	2.5777	7.11122e-07	up
PRKCH	ENST00000555185	chr14	61280201	61280469	up	3.71092	0.0286385	up
AHNAK2	ENST00000555122	chr14	104939252	104939611	down	0.443481	1.28185e-11	down
AHNAK2	ENST00000555122	chr14	104940180	104940690	down	0.443481	1.28185e-11	down
LINC01852	ENST00000434223	chr15	38072478	38072683	down	0.237645	0.000313021	down
LINC01852	ENST00000434223	chr15	38072489	38072812	down	0.237645	0.000313021	down
RNF157	ENST00000589912	chr17	76144713	76152362	down	2.24497	0.000206633	up
COLEC12	ENST00000400256	chr18	319554	331670	down	0.0412269	2.73311e-113	down
COLEC12	ENST00000400256	chr18	333079	333319	up	0.0412269	2.73311e-113	down
POM121L9P	ENST00000414583	chr22	24264122	24265406	down	8.25853	5.99646e-46	up
MORF4L2	ENST00000360458	chrX	103676448	103676864	down	2.38319	4.64842e-11	up
MORF4L2	ENST00000360458	chrX	103685149	103685387	down	2.38319	4.64842e-11	up
