# Supplementary material for: Transcriptome-wide m6A methylome during osteogenic differentiation of human adipose-derived stem cells
Source: Stem Cell Res Ther. 2021 Sep 1;12:489. doi: 10.1186/s13287-021-02508-1 (PMC8411547; doi:10.1186/s13287-021-02508-1)
Supplement: Supplementary file 7 — Additional file 7: Table S5. The PPI network metadata. [file 13287_2021_2508_MOESM7_ESM.xlsx]

## Sheet: string_interactions
#node1	node2	node1_string_id	node2_string_id	neighborhood_on_chromosome	gene_fusion	phylogenetic_cooccurrence	homology	coexpression	experimentally_determined_interaction	database_annotated	automated_textmining	combined_score
ABCC3	SLC29A1	9606.ENSP00000285238	9606.ENSP00000377424	0	0	0	0	0.06	0	0	0.452	0.463
ABHD8	CYP26B1	9606.ENSP00000247706	9606.ENSP00000001146	0	0	0	0	0.076	0.081	0	0.501	0.539
ABHD8	ACSL1	9606.ENSP00000247706	9606.ENSP00000422607	0.042	0	0	0	0.07	0.124	0	0.544	0.597
ABHD8	FIBIN	9606.ENSP00000247706	9606.ENSP00000321962	0	0	0	0	0	0	0	0.619	0.619
ABI3BP	ECM2	9606.ENSP00000284322	9606.ENSP00000344758	0	0	0	0	0.149	0	0	0.375	0.446
ABL1	ITPKC	9606.ENSP00000361423	9606.ENSP00000263370	0	0	0	0	0.065	0	0	0.404	0.418
ABL1	MECOM	9606.ENSP00000361423	9606.ENSP00000264674	0	0	0	0	0.055	0.08	0	0.386	0.419
ABL1	BCR	9606.ENSP00000361423	9606.ENSP00000303507	0	0	0	0	0.069	0.393	0.8	0.838	0.979
ABL1	BIN1	9606.ENSP00000361423	9606.ENSP00000316779	0	0	0	0	0.061	0.379	0	0.253	0.526
ABL1	EPHB3	9606.ENSP00000361423	9606.ENSP00000332118	0	0	0	0.617	0.061	0.185	0.8	0.209	0.844
ABL1	WASF3	9606.ENSP00000361423	9606.ENSP00000335055	0	0	0	0	0	0.091	0.9	0.563	0.956
ABL1	MAPT	9606.ENSP00000361423	9606.ENSP00000340820	0	0	0	0	0.053	0.379	0	0.236	0.511
ABL1	EPHB4	9606.ENSP00000361423	9606.ENSP00000350896	0	0	0	0.62	0.069	0.185	0.8	0.279	0.85
ABL1	EPHA2	9606.ENSP00000361423	9606.ENSP00000351209	0	0	0	0.621	0.07	0.157	0.8	0.327	0.848
ABL1	RCSD1	9606.ENSP00000361423	9606.ENSP00000356828	0	0	0	0	0	0	0	0.447	0.447
ABL1	PTPRG	9606.ENSP00000361423	9606.ENSP00000418112	0	0	0	0	0.062	0.182	0	0.286	0.404
ABL1	PRKCZ	9606.ENSP00000361423	9606.ENSP00000367830	0	0	0	0.561	0	0.379	0	0.153	0.41
ABL1	GNB2L1	9606.ENSP00000361423	9606.ENSP00000426909	0	0	0	0	0	0.082	0	0.514	0.535
ABL1	SHB	9606.ENSP00000361423	9606.ENSP00000366936	0	0	0	0.558	0.076	0.379	0	0.618	0.56
ABL1	VEGFA	9606.ENSP00000361423	9606.ENSP00000478570	0	0	0	0	0.065	0	0	0.686	0.694
ABL1	SLIT2	9606.ENSP00000361423	9606.ENSP00000422591	0	0	0	0	0.055	0.185	0.9	0.176	0.928
ACE	MMP2	9606.ENSP00000290866	9606.ENSP00000219070	0	0	0	0	0.061	0	0	0.553	0.563
ACE	PLAT	9606.ENSP00000290866	9606.ENSP00000220809	0	0	0	0	0.064	0	0	0.582	0.592
ACE	HGF	9606.ENSP00000290866	9606.ENSP00000222390	0	0	0	0	0	0	0	0.57	0.57
ACE	CD68	9606.ENSP00000290866	9606.ENSP00000250092	0	0	0	0	0.064	0	0	0.39	0.404
ACE	ADRA2A	9606.ENSP00000290866	9606.ENSP00000280155	0	0	0	0	0	0	0	0.556	0.556
ACE	MRAS	9606.ENSP00000290866	9606.ENSP00000289104	0	0	0	0	0	0.056	0	0.648	0.653
ACE	SOD2	9606.ENSP00000290866	9606.ENSP00000446252	0	0	0	0	0	0	0	0.415	0.415
ACE	CPM	9606.ENSP00000290866	9606.ENSP00000448517	0	0	0	0	0	0	0	0.471	0.471
ACE	SOCS2	9606.ENSP00000290866	9606.ENSP00000481249	0	0	0	0	0	0	0	0.507	0.507
ACE	CYP19A1	9606.ENSP00000290866	9606.ENSP00000379683	0	0	0	0	0.061	0.055	0	0.508	0.525
ACE	F3	9606.ENSP00000290866	9606.ENSP00000334145	0	0	0	0	0	0	0	0.558	0.558
ACE	ADRA2C	9606.ENSP00000290866	9606.ENSP00000386069	0	0	0	0	0.061	0	0	0.564	0.573
ACE	VCAM1	9606.ENSP00000290866	9606.ENSP00000294728	0	0	0	0	0.062	0	0	0.585	0.594
ACE	VEGFA	9606.ENSP00000290866	9606.ENSP00000478570	0	0	0	0	0.064	0	0	0.793	0.798
ACE	MDK	9606.ENSP00000290866	9606.ENSP00000385451	0	0	0	0	0	0	0	0.871	0.871
ACSL1	CYP26B1	9606.ENSP00000422607	9606.ENSP00000001146	0	0	0	0	0.129	0.081	0	0.35	0.435
ACSL1	LAMA4	9606.ENSP00000422607	9606.ENSP00000230538	0	0	0	0	0	0	0	0.412	0.412
ACSL1	FADS2	9606.ENSP00000422607	9606.ENSP00000278840	0	0	0	0	0.056	0	0.9	0.54	0.952
ACSL1	PLIN4	9606.ENSP00000422607	9606.ENSP00000301286	0	0	0	0	0.095	0	0	0.367	0.402
ACTN1	ITGA3	9606.ENSP00000377941	9606.ENSP00000007722	0	0	0	0	0.098	0.16	0.6	0.339	0.772
ACTN1	HGF	9606.ENSP00000377941	9606.ENSP00000222390	0	0	0	0	0	0	0.9	0.054	0.901
ACTN1	SPARC	9606.ENSP00000377941	9606.ENSP00000231061	0	0	0	0	0.11	0	0.9	0.086	0.911
ACTN1	MYL9	9606.ENSP00000377941	9606.ENSP00000279022	0	0	0	0	0.177	0.132	0	0.37	0.511
ACTN1	ITGA5	9606.ENSP00000377941	9606.ENSP00000293379	0	0	0	0	0.158	0.16	0.6	0.353	0.792
ACTN1	SPEG	9606.ENSP00000377941	9606.ENSP00000311684	0	0	0	0	0.183	0.267	0	0.173	0.461
ACTN1	CLU	9606.ENSP00000377941	9606.ENSP00000315130	0	0	0	0	0	0.294	0.9	0.178	0.936
ACTN1	GAS6	9606.ENSP00000377941	9606.ENSP00000331831	0	0	0	0	0.073	0	0.9	0.069	0.906
ACTN1	PIP4K2C	9606.ENSP00000377941	9606.ENSP00000347032	0	0	0	0	0	0	0.6	0.069	0.611
ACTN1	SVIL	9606.ENSP00000377941	9606.ENSP00000348128	0	0	0	0	0.089	0.24	0	0.458	0.592
ACTN1	TOR4A	9606.ENSP00000377941	9606.ENSP00000350102	0	0	0	0	0	0	0.9	0	0.9
ACTN1	AHNAK2	9606.ENSP00000377941	9606.ENSP00000353114	0	0	0	0	0.076	0	0	0.529	0.546
ACTN1	MYLK	9606.ENSP00000377941	9606.ENSP00000353452	0	0	0	0	0.183	0.267	0	0.333	0.565
ACTN1	MAP2	9606.ENSP00000377941	9606.ENSP00000353508	0	0	0	0	0	0.379	0	0.085	0.407
ACTN1	ITGA8	9606.ENSP00000377941	9606.ENSP00000367316	0	0	0	0	0.064	0.16	0.6	0.25	0.732
ACTN1	TRIOBP	9606.ENSP00000377941	9606.ENSP00000384312	0	0	0	0	0.062	0	0	0.47	0.481
ACTN1	ARHGAP22	9606.ENSP00000377941	9606.ENSP00000412461	0	0	0	0	0.063	0	0	0.508	0.519
ACTN1	VEGFA	9606.ENSP00000377941	9606.ENSP00000478570	0	0	0	0	0	0	0.9	0.139	0.91
ADAMTS2	MMP2	9606.ENSP00000251582	9606.ENSP00000219070	0	0	0	0	0.201	0	0	0.313	0.428
ADAMTS2	COL4A1	9606.ENSP00000251582	9606.ENSP00000364979	0	0	0	0	0.119	0.064	0	0.338	0.407
ADAMTS2	FBN2	9606.ENSP00000251582	9606.ENSP00000424571	0	0	0	0	0.142	0	0	0.37	0.436
ADAMTS2	TNXB	9606.ENSP00000251582	9606.ENSP00000407685	0	0	0	0	0.065	0	0	0.441	0.455
ADAMTS2	COL6A2	9606.ENSP00000251582	9606.ENSP00000300527	0	0	0	0	0.244	0.064	0	0.311	0.47
ADAMTS2	SPON2	9606.ENSP00000251582	9606.ENSP00000483599	0	0	0	0	0.088	0	0.9	0.062	0.907
ADAMTS2	THSD4	9606.ENSP00000251582	9606.ENSP00000347484	0	0	0	0.58	0.05	0	0.9	0.391	0.916
ADAMTS2	ADAMTS4	9606.ENSP00000251582	9606.ENSP00000356975	0	0	0	0.741	0.061	0.13	0.9	0.287	0.917
ADAMTS2	ADAMTSL1	9606.ENSP00000251582	9606.ENSP00000369921	0	0	0	0.585	0.098	0	0.9	0.394	0.92
ADAMTS2	COL27A1	9606.ENSP00000251582	9606.ENSP00000348385	0	0	0	0	0.049	0.064	0.9	0.214	0.92
ADAMTS2	THBS2	9606.ENSP00000251582	9606.ENSP00000355751	0	0	0	0.541	0.172	0	0.9	0.234	0.921
ADAMTS2	ADAMTSL4	9606.ENSP00000251582	9606.ENSP00000358035	0	0	0	0.579	0.061	0	0.9	0.528	0.923
ADAMTS2	COL5A2	9606.ENSP00000251582	9606.ENSP00000364000	0	0	0	0	0.186	0.064	0.9	0.64	0.968
ADAMTS4	MMP2	9606.ENSP00000356975	9606.ENSP00000219070	0	0	0	0	0.061	0	0	0.569	0.577
ADAMTS4	FGF18	9606.ENSP00000356975	9606.ENSP00000274625	0	0	0	0	0	0	0	0.542	0.542
ADAMTS4	PODNL1	9606.ENSP00000356975	9606.ENSP00000345175	0	0	0	0	0	0	0	0.473	0.473
ADAMTS4	THSD4	9606.ENSP00000356975	9606.ENSP00000347484	0	0	0	0.575	0	0	0.9	0.335	0.913
ADAMTS4	THBS2	9606.ENSP00000356975	9606.ENSP00000355751	0	0	0	0.545	0.061	0	0.9	0.246	0.911
ADAMTS4	COL5A2	9606.ENSP00000356975	9606.ENSP00000364000	0	0	0	0	0.061	0.064	0	0.405	0.432
ADAMTS4	RUNX2	9606.ENSP00000356975	9606.ENSP00000360493	0	0	0	0	0	0	0	0.448	0.448
ADAMTS4	SPON2	9606.ENSP00000356975	9606.ENSP00000483599	0	0	0	0	0.061	0	0.9	0.063	0.904
ADAMTS4	ADAMTSL4	9606.ENSP00000356975	9606.ENSP00000358035	0	0	0	0.569	0	0	0.9	0.459	0.918
ADAMTS4	ADAMTSL1	9606.ENSP00000356975	9606.ENSP00000369921	0	0	0	0.592	0.061	0	0.9	0.424	0.918
ADAMTSL1	SPARC	9606.ENSP00000369921	9606.ENSP00000231061	0	0	0	0	0.484	0	0	0.058	0.493
ADAMTSL1	THSD4	9606.ENSP00000369921	9606.ENSP00000347484	0	0	0	0.618	0.087	0	0.9	0.554	0.924
ADAMTSL1	THBS2	9606.ENSP00000369921	9606.ENSP00000355751	0	0	0	0	0.188	0	0.9	0.34	0.941
ADAMTSL1	ADAMTSL4	9606.ENSP00000369921	9606.ENSP00000358035	0	0	0	0.613	0	0	0.9	0.411	0.914
ADAMTSL1	FBN2	9606.ENSP00000369921	9606.ENSP00000424571	0	0	0	0	0.09	0.231	0	0.331	0.491
ADAMTSL1	SPON2	9606.ENSP00000369921	9606.ENSP00000483599	0	0	0	0	0.064	0	0.9	0.096	0.907
ADAMTSL4	SPARC	9606.ENSP00000358035	9606.ENSP00000231061	0	0	0	0	0.425	0	0	0.058	0.435
ADAMTSL4	THSD4	9606.ENSP00000358035	9606.ENSP00000347484	0	0	0	0.869	0	0	0.9	0.246	0.902
ADAMTSL4	THBS2	9606.ENSP00000358035	9606.ENSP00000355751	0	0	0	0.54	0.075	0	0.9	0.138	0.908
ADAMTSL4	FBN2	9606.ENSP00000358035	9606.ENSP00000424571	0	0	0	0	0	0	0	0.414	0.414
ADAMTSL4	COL9A2	9606.ENSP00000358035	9606.ENSP00000361834	0	0	0	0	0	0.085	0	0.457	0.482
ADAMTSL4	ECM1	9606.ENSP00000358035	9606.ENSP00000358045	0	0	0	0	0.095	0	0	0.618	0.639
ADAMTSL4	SPON2	9606.ENSP00000358035	9606.ENSP00000483599	0	0	0	0	0.087	0	0.9	0.096	0.91
ADARB1	PCSK7	9606.ENSP00000353920	9606.ENSP00000325917	0	0	0	0	0	0	0	0.409	0.409
ADARB1	COL18A1	9606.ENSP00000353920	9606.ENSP00000347665	0	0	0	0	0	0	0	0.543	0.543
ADARB1	SYT12	9606.ENSP00000353920	9606.ENSP00000377520	0	0	0	0	0	0	0	0.55	0.55
ADARB1	AMPD3	9606.ENSP00000353920	9606.ENSP00000379802	0	0	0	0	0	0	0	0.761	0.761
ADCY9	ADRA2A	9606.ENSP00000294016	9606.ENSP00000280155	0	0	0	0	0.063	0.055	0.9	0.211	0.92
ADCY9	PLCB1	9606.ENSP00000294016	9606.ENSP00000338185	0	0	0	0	0.05	0	0	0.409	0.415
ADCY9	CAMK1D	9606.ENSP00000294016	9606.ENSP00000478874	0	0	0	0	0.063	0	0	0.406	0.419
ADCY9	AK9	9606.ENSP00000294016	9606.ENSP00000410186	0	0	0	0	0	0	0.65	0.067	0.659
ADCY9	GPER1	9606.ENSP00000294016	9606.ENSP00000380281	0	0	0	0	0	0	0.9	0	0.9
ADCY9	S1PR3	9606.ENSP00000294016	9606.ENSP00000365006	0	0	0	0	0	0	0.9	0	0.9
ADCY9	LPAR2	9606.ENSP00000294016	9606.ENSP00000443256	0	0	0	0	0.063	0.055	0.9	0	0.903
ADCY9	LPAR1	9606.ENSP00000294016	9606.ENSP00000363553	0	0	0	0	0.063	0.055	0.9	0	0.903
ADCY9	PTH1R	9606.ENSP00000294016	9606.ENSP00000321999	0	0	0	0	0	0.078	0.9	0.11	0.91
ADCY9	OPRL1	9606.ENSP00000294016	9606.ENSP00000336764	0	0	0	0	0.063	0.055	0.9	0.173	0.916
ADCY9	ADRA2C	9606.ENSP00000294016	9606.ENSP00000386069	0	0	0	0	0.063	0.055	0.9	0.236	0.923
ADIRF	MMRN2	9606.ENSP00000361083	9606.ENSP00000361097	0	0	0	0	0.157	0	0	0.435	0.503
ADRA2A	MAP2	9606.ENSP00000280155	9606.ENSP00000353508	0	0	0	0	0.062	0	0	0.429	0.441
ADRA2A	ARRB1	9606.ENSP00000280155	9606.ENSP00000409581	0	0	0	0	0	0.193	0	0.395	0.49
ADRA2A	LPAR2	9606.ENSP00000280155	9606.ENSP00000443256	0	0	0	0.57	0	0	0.9	0.16	0.905
ADRA2A	S1PR3	9606.ENSP00000280155	9606.ENSP00000365006	0	0	0	0.57	0	0	0.9	0.169	0.905
ADRA2A	ADRA2C	9606.ENSP00000280155	9606.ENSP00000386069	0	0	0	0.938	0.061	0	0.9	0.81	0.906
ADRA2A	PRKCH	9606.ENSP00000280155	9606.ENSP00000329127	0	0	0	0	0	0	0.9	0.116	0.907
ADRA2A	GPER1	9606.ENSP00000280155	9606.ENSP00000380281	0	0	0	0	0	0	0.9	0.145	0.91
ADRA2A	LPAR1	9606.ENSP00000280155	9606.ENSP00000363553	0	0	0	0	0	0	0.9	0.193	0.915
ADRA2A	OPRL1	9606.ENSP00000280155	9606.ENSP00000336764	0	0	0	0.614	0.062	0	0.9	0.705	0.928
ADRA2C	PRKCH	9606.ENSP00000386069	9606.ENSP00000329127	0	0	0	0	0	0	0.9	0.23	0.919
ADRA2C	OPRL1	9606.ENSP00000386069	9606.ENSP00000336764	0	0	0	0.598	0.066	0	0.9	0.709	0.929
ADRA2C	MAP2	9606.ENSP00000386069	9606.ENSP00000353508	0	0	0	0	0.064	0	0	0.431	0.445
ADRA2C	LPAR1	9606.ENSP00000386069	9606.ENSP00000363553	0	0	0	0	0.061	0	0.9	0.114	0.909
ADRA2C	S1PR3	9606.ENSP00000386069	9606.ENSP00000365006	0	0	0	0.565	0	0	0.9	0.166	0.905
ADRA2C	GPER1	9606.ENSP00000386069	9606.ENSP00000380281	0	0	0	0.578	0.077	0	0.9	0.109	0.906
ADRA2C	ARRB1	9606.ENSP00000386069	9606.ENSP00000409581	0	0	0	0	0.061	0.193	0	0.388	0.495
ADRA2C	LPAR2	9606.ENSP00000386069	9606.ENSP00000443256	0	0	0	0	0	0	0.9	0.157	0.912
AFAP1L1	VCAM1	9606.ENSP00000296721	9606.ENSP00000294728	0	0	0	0	0	0	0.54	0	0.54
AFAP1L1	SVIL	9606.ENSP00000296721	9606.ENSP00000348128	0	0	0	0	0	0	0.54	0	0.54
AGAP3	TSC22D3	9606.ENSP00000380413	9606.ENSP00000361458	0	0	0	0	0	0.613	0	0	0.613
AK1	NT5E	9606.ENSP00000362271	9606.ENSP00000257770	0	0	0	0	0.061	0	0.65	0.233	0.726
AK1	MT-ATP6	9606.ENSP00000362271	9606.ENSP00000354632	0.072	0	0	0	0.091	0	0.9	0.183	0.921
AK1	SOD2	9606.ENSP00000362271	9606.ENSP00000446252	0.081	0	0	0	0.079	0	0	0.517	0.555
AK1	AK9	9606.ENSP00000362271	9606.ENSP00000410186	0	0	0	0.676	0.063	0.098	0.65	0.697	0.749
AK1	AMPD3	9606.ENSP00000362271	9606.ENSP00000379802	0	0	0	0	0.055	0	0.65	0.451	0.802
AK9	NT5E	9606.ENSP00000410186	9606.ENSP00000257770	0	0	0	0	0.061	0	0.65	0.226	0.723
AK9	ITPR3	9606.ENSP00000410186	9606.ENSP00000363435	0	0	0	0	0.063	0	0	0.4	0.414
AK9	AMPD3	9606.ENSP00000410186	9606.ENSP00000379802	0	0	0	0	0	0	0.65	0.45	0.799
AK9	DHFR	9606.ENSP00000410186	9606.ENSP00000396308	0	0	0	0	0.064	0	0	0.406	0.42
ALDH1A3	CYP26B1	9606.ENSP00000332256	9606.ENSP00000001146	0	0	0	0	0.098	0.085	0	0.7	0.73
ALDH1A3	RDH5	9606.ENSP00000332256	9606.ENSP00000257895	0	0	0	0	0.055	0	0	0.541	0.547
ALDH1A3	CD44	9606.ENSP00000332256	9606.ENSP00000398632	0	0	0	0	0.1	0	0	0.454	0.488
ALDH1A3	CRABP2	9606.ENSP00000332256	9606.ENSP00000482841	0	0	0	0	0.083	0	0	0.532	0.552
ALDH1A3	MGST2	9606.ENSP00000332256	9606.ENSP00000482639	0	0	0	0	0	0	0.65	0.136	0.684
ALDH1B1	GLUL	9606.ENSP00000366927	9606.ENSP00000307900	0.059	0	0	0	0.061	0	0.8	0.141	0.828
ALDH1B1	GLS	9606.ENSP00000366927	9606.ENSP00000317379	0	0	0	0	0.071	0	0.6	0.075	0.626
ALDH1B1	SOD2	9606.ENSP00000366927	9606.ENSP00000446252	0	0	0	0	0.061	0.486	0	0.145	0.551
AMPD3	NT5E	9606.ENSP00000379802	9606.ENSP00000257770	0.114	0	0	0	0.063	0.05	0.65	0.258	0.757
ANKRD24	COLEC12	9606.ENSP00000471252	9606.ENSP00000383115	0	0	0	0	0	0	0	0.555	0.555
ANKRD24	MYO10	9606.ENSP00000471252	9606.ENSP00000421280	0	0	0	0	0.042	0.104	0	0.408	0.447
ANKRD29	TMEM132B	9606.ENSP00000468354	9606.ENSP00000299308	0	0	0	0	0.055	0	0	0.428	0.436
ANKRD34A	CNIH3	9606.ENSP00000475189	9606.ENSP00000272133	0	0	0	0	0.062	0	0	0.457	0.469
ANKRD34A	PGM2L1	9606.ENSP00000475189	9606.ENSP00000298198	0	0	0	0	0.062	0	0	0.387	0.401
ANKRD34A	TMEM132B	9606.ENSP00000475189	9606.ENSP00000299308	0	0	0	0	0.063	0	0	0.482	0.494
ANKRD34A	BAI2	9606.ENSP00000475189	9606.ENSP00000362759	0	0	0	0	0.061	0	0	0.476	0.487
APLP2	FSTL3	9606.ENSP00000263574	9606.ENSP00000166139	0	0	0	0	0	0	0.9	0	0.9
APLP2	IGFBP5	9606.ENSP00000263574	9606.ENSP00000233813	0	0	0	0	0.061	0	0.9	0.049	0.902
APLP2	MAPT	9606.ENSP00000263574	9606.ENSP00000340820	0	0	0	0	0.062	0	0	0.406	0.419
APLP2	MAP2	9606.ENSP00000263574	9606.ENSP00000353508	0	0	0	0	0.062	0	0	0.454	0.466
APLP2	ITM2B	9606.ENSP00000263574	9606.ENSP00000367828	0	0	0	0	0.09	0.157	0	0.39	0.492
APLP2	PRNP	9606.ENSP00000263574	9606.ENSP00000368752	0	0	0	0	0.086	0.294	0	0.303	0.512
APLP2	STC2	9606.ENSP00000263574	9606.ENSP00000265087	0	0	0	0	0	0	0.9	0	0.9
APLP2	GPC3	9606.ENSP00000263574	9606.ENSP00000377836	0	0	0	0	0	0	0.9	0.043	0.9
APLP2	MFGE8	9606.ENSP00000263574	9606.ENSP00000268150	0	0	0	0	0	0	0.9	0	0.9
APLP2	PRSS23	9606.ENSP00000263574	9606.ENSP00000280258	0	0	0	0	0.051	0	0.9	0.05	0.901
APLP2	FAM20A	9606.ENSP00000263574	9606.ENSP00000468308	0	0	0	0	0.062	0	0.9	0.041	0.902
APLP2	MFI2	9606.ENSP00000263574	9606.ENSP00000296350	0	0	0	0	0.064	0	0.9	0.05	0.903
APLP2	GAS6	9606.ENSP00000263574	9606.ENSP00000331831	0	0	0	0	0.082	0	0.9	0	0.904
APLP2	FAM20C	9606.ENSP00000263574	9606.ENSP00000322323	0	0	0	0	0.096	0	0.9	0	0.905
ARHGAP20	PRICKLE2	9606.ENSP00000260283	9606.ENSP00000295902	0	0	0	0	0.119	0	0	0.533	0.572
ARHGAP20	CEND1	9606.ENSP00000260283	9606.ENSP00000328336	0	0	0	0	0.113	0	0	0.542	0.576
ARHGAP20	RHOJ	9606.ENSP00000260283	9606.ENSP00000316729	0	0	0	0	0	0	0.9	0.119	0.908
ARHGAP20	RHOBTB1	9606.ENSP00000260283	9606.ENSP00000338671	0	0	0	0	0.048	0	0.9	0.145	0.911
ARHGAP20	RHOB	9606.ENSP00000260283	9606.ENSP00000272233	0	0	0	0	0.065	0	0.9	0.246	0.923
ARHGAP22	RHOB	9606.ENSP00000412461	9606.ENSP00000272233	0	0	0	0	0	0.177	0.9	0.2	0.928
ARHGAP22	RHOJ	9606.ENSP00000412461	9606.ENSP00000316729	0	0	0	0	0	0.177	0.9	0.146	0.923
ARHGAP22	RHOBTB1	9606.ENSP00000412461	9606.ENSP00000338671	0	0	0	0	0	0.177	0.9	0.105	0.919
ARHGEF17	RHOJ	9606.ENSP00000263674	9606.ENSP00000316729	0	0	0	0	0.061	0.1	0.9	0.136	0.917
ARHGEF17	RHOBTB1	9606.ENSP00000263674	9606.ENSP00000338671	0	0	0	0	0.076	0.1	0.9	0.157	0.92
ARHGEF17	RHOB	9606.ENSP00000263674	9606.ENSP00000272233	0	0	0	0	0.098	0.1	0.9	0.308	0.936
ARMC8	PTX3	9606.ENSP00000420333	9606.ENSP00000295927	0	0	0	0	0	0	0.9	0	0.9
ARMC8	YPEL2	9606.ENSP00000420333	9606.ENSP00000312272	0	0	0	0	0.064	0.457	0	0.528	0.739
ARMC8	LURAP1L	9606.ENSP00000420333	9606.ENSP00000321026	0	0	0	0	0	0	0	0.43	0.43
ARMC8	TTPAL	9606.ENSP00000420333	9606.ENSP00000361995	0	0	0	0	0	0	0	0.452	0.452
ARMC8	GALNT12	9606.ENSP00000420333	9606.ENSP00000364150	0	0	0	0	0	0	0	0.403	0.403
ARMC8	METTL7A	9606.ENSP00000420333	9606.ENSP00000448785	0	0	0	0	0	0	0.9	0.128	0.909
ARNT2	THRB	9606.ENSP00000307479	9606.ENSP00000379904	0	0	0	0	0.067	0.268	0	0.401	0.555
ARRB1	IL17RD	9606.ENSP00000409581	9606.ENSP00000296318	0	0	0	0	0	0	0.9	0.05	0.9
ARRB1	BIN1	9606.ENSP00000409581	9606.ENSP00000316779	0	0	0	0	0.048	0	0.9	0.076	0.904
ARRB1	PTH1R	9606.ENSP00000409581	9606.ENSP00000321999	0	0	0	0	0	0.379	0	0.437	0.636
ARRB1	TRAK1	9606.ENSP00000409581	9606.ENSP00000328998	0	0	0	0	0	0	0.9	0	0.9
ARRB1	OPRL1	9606.ENSP00000409581	9606.ENSP00000336764	0	0	0	0	0.064	0.193	0	0.562	0.64
ARRB1	MAP3K5	9606.ENSP00000409581	9606.ENSP00000351908	0	0	0	0	0	0.336	0	0.363	0.559
ARRB1	SYT11	9606.ENSP00000409581	9606.ENSP00000357307	0	0	0	0	0.061	0	0.9	0	0.902
ARRB1	LPAR1	9606.ENSP00000409581	9606.ENSP00000363553	0	0	0	0	0	0.193	0	0.292	0.405
ARRB1	PACSIN3	9606.ENSP00000409581	9606.ENSP00000440945	0	0	0	0	0	0	0.9	0	0.9
ARSI	SYNPO	9606.ENSP00000333395	9606.ENSP00000377789	0	0	0	0	0.09	0	0	0.405	0.435
ARSI	LMOD1	9606.ENSP00000333395	9606.ENSP00000356257	0	0	0	0	0.098	0	0	0.621	0.643
ASPA	GLS	9606.ENSP00000263080	9606.ENSP00000317379	0	0	0	0	0	0	0.8	0.054	0.802
ASPA	GLUL	9606.ENSP00000263080	9606.ENSP00000307900	0	0	0	0	0.062	0	0.8	0.229	0.842
ASPA	IL4I1	9606.ENSP00000263080	9606.ENSP00000472474	0	0	0	0	0	0	0.9	0	0.9
ATHL1	GALNT12	9606.ENSP00000387185	9606.ENSP00000364150	0	0	0	0	0.057	0	0	0.408	0.418
ATP10A	ZNF215	9606.ENSP00000349325	9606.ENSP00000278319	0	0	0	0	0.05	0.05	0	0.479	0.489
AURKA	IGF2BP3	9606.ENSP00000216911	9606.ENSP00000258729	0	0	0	0	0.23	0.098	0	0.204	0.4
AURKA	ITPKC	9606.ENSP00000216911	9606.ENSP00000263370	0	0	0	0	0.061	0.205	0	0.28	0.415
AURKA	DSN1	9606.ENSP00000216911	9606.ENSP00000389810	0	0	0	0	0.317	0	0	0.198	0.43
AURKA	KLF4	9606.ENSP00000216911	9606.ENSP00000363804	0	0	0	0	0.062	0.53	0	0.172	0.603
AURKA	LIG1	9606.ENSP00000216911	9606.ENSP00000263274	0	0	0	0	0.314	0.519	0	0.061	0.663
AURKA	DTL	9606.ENSP00000216911	9606.ENSP00000355958	0	0	0	0	0.802	0	0	0.089	0.812
AURKA	PSME3	9606.ENSP00000216911	9606.ENSP00000293362	0	0	0	0	0.078	0	0.9	0	0.903
AURKA	OFD1	9606.ENSP00000216911	9606.ENSP00000344314	0	0	0	0	0.059	0	0.9	0.104	0.908
AURKA	SDCCAG8	9606.ENSP00000216911	9606.ENSP00000355499	0	0	0	0	0.055	0	0.9	0.18	0.915
AURKA	CEP70	9606.ENSP00000216911	9606.ENSP00000264982	0	0	0	0	0	0	0.9	0.186	0.915
AURKA	KIF20A	9606.ENSP00000216911	9606.ENSP00000378356	0	0	0	0	0.94	0.125	0	0.546	0.974
AURKA	CCNB1	9606.ENSP00000216911	9606.ENSP00000256442	0	0	0	0	0.925	0.291	0	0.858	0.991
AURKA	DLGAP5	9606.ENSP00000216911	9606.ENSP00000247191	0	0	0	0	0.946	0.387	0.9	0.736	0.999
B3GALT4	COX11	9606.ENSP00000390784	9606.ENSP00000299335	0	0	0	0	0	0	0	0.473	0.473
B3GALT4	ITPR3	9606.ENSP00000390784	9606.ENSP00000363435	0	0	0	0	0.062	0	0	0.45	0.462
B4GALT7	CHST15	9606.ENSP00000029410	9606.ENSP00000402394	0	0	0	0	0	0	0	0.449	0.449
B4GALT7	CHST7	9606.ENSP00000029410	9606.ENSP00000276055	0	0	0	0	0	0	0	0.458	0.458
B4GALT7	DSE	9606.ENSP00000029410	9606.ENSP00000332151	0	0	0	0	0	0	0	0.465	0.465
B4GALT7	ST8SIA4	9606.ENSP00000029410	9606.ENSP00000231461	0	0	0	0	0	0	0	0.486	0.486
B4GALT7	GCNT1	9606.ENSP00000029410	9606.ENSP00000415454	0	0	0	0	0	0	0	0.504	0.504
B4GALT7	SDC1	9606.ENSP00000029410	9606.ENSP00000370542	0	0	0	0	0	0	0.9	0.17	0.913
B4GALT7	GPC6	9606.ENSP00000029410	9606.ENSP00000366246	0	0	0	0	0	0	0.9	0.194	0.915
B4GALT7	GPC3	9606.ENSP00000029410	9606.ENSP00000377836	0	0	0	0	0	0	0.9	0.23	0.919
BAI2	GPR162	9606.ENSP00000362759	9606.ENSP00000311528	0	0	0	0	0.064	0	0	0.428	0.442
BAI2	RHOJ	9606.ENSP00000362759	9606.ENSP00000316729	0	0	0	0	0	0	0	0.54	0.54
BAI2	VEGFA	9606.ENSP00000362759	9606.ENSP00000478570	0	0	0	0	0	0	0	0.438	0.438
BAI2	MAGI1	9606.ENSP00000362759	9606.ENSP00000385450	0	0	0	0	0.059	0	0	0.645	0.651
BAZ1A	ZNF215	9606.ENSP00000353458	9606.ENSP00000278319	0	0	0	0	0	0.126	0	0.489	0.534
BAZ1A	ZNF470	9606.ENSP00000353458	9606.ENSP00000333223	0	0	0	0	0	0.126	0	0.611	0.645
BBC3	TP53I3	9606.ENSP00000404503	9606.ENSP00000238721	0	0	0	0	0	0	0	0.53	0.53
BBC3	BCL2L2	9606.ENSP00000404503	9606.ENSP00000250405	0	0	0	0	0	0.613	0	0.588	0.833
BBC3	DRAM1	9606.ENSP00000404503	9606.ENSP00000258534	0	0	0	0	0	0	0	0.432	0.432
BBC3	BCL2	9606.ENSP00000404503	9606.ENSP00000381185	0	0	0	0	0	0.613	0.9	0.348	0.972
BCL2	CTSF	9606.ENSP00000381185	9606.ENSP00000310832	0	0	0	0	0.06	0	0.6	0	0.607
BCL2	NEGR1	9606.ENSP00000381185	9606.ENSP00000350364	0	0	0	0	0	0	0	0.533	0.533
BCL2	PRNP	9606.ENSP00000381185	9606.ENSP00000368752	0	0	0	0	0	0.299	0.9	0.046	0.927
BCR	RHOB	9606.ENSP00000303507	9606.ENSP00000272233	0	0	0	0	0	0.181	0.9	0.179	0.926
BCR	RHOJ	9606.ENSP00000303507	9606.ENSP00000316729	0	0	0	0	0	0.181	0.9	0.141	0.923
BCR	RHOBTB1	9606.ENSP00000303507	9606.ENSP00000338671	0	0	0	0	0.061	0.181	0.9	0.152	0.926
BIN1	ITGA3	9606.ENSP00000316779	9606.ENSP00000007722	0	0	0	0	0	0.328	0	0.403	0.581
BIN1	EHBP1L1	9606.ENSP00000316779	9606.ENSP00000312671	0	0	0	0	0.121	0.409	0	0.316	0.614
BIN1	CLU	9606.ENSP00000316779	9606.ENSP00000315130	0	0	0	0	0.063	0	0.54	0.77	0.892
BIN1	SYNE2	9606.ENSP00000316779	9606.ENSP00000350719	0	0	0	0	0.099	0.619	0	0.104	0.666
BIN1	MAPT	9606.ENSP00000316779	9606.ENSP00000340820	0	0	0	0	0.061	0.472	0	0.754	0.867
BIN1	SYT11	9606.ENSP00000316779	9606.ENSP00000357307	0	0	0	0	0.061	0	0.9	0.133	0.911
BIN1	PACSIN3	9606.ENSP00000316779	9606.ENSP00000440945	0	0	0	0	0.051	0	0.9	0.354	0.933
BMPER	VEGFA	9606.ENSP00000297161	9606.ENSP00000478570	0	0	0	0	0	0	0	0.541	0.541
BMPER	NOG	9606.ENSP00000297161	9606.ENSP00000328181	0	0	0	0	0.061	0	0	0.568	0.577
BSN	MAPT	9606.ENSP00000296452	9606.ENSP00000340820	0	0	0	0	0.231	0	0	0.252	0.4
BSN	ENSG00000204176	9606.ENSP00000296452	9606.ENSP00000363441	0	0	0	0	0.063	0	0	0.403	0.417
BSN	SYT11	9606.ENSP00000296452	9606.ENSP00000357307	0	0	0	0	0.158	0	0	0.355	0.434
BSN	NLGN2	9606.ENSP00000296452	9606.ENSP00000305288	0	0	0	0	0.119	0	0	0.511	0.551
BSN	GRIA1	9606.ENSP00000296452	9606.ENSP00000428994	0	0	0	0	0.173	0.081	0	0.573	0.647
C12orf66	MIOS	9606.ENSP00000311486	9606.ENSP00000339881	0	0	0	0	0	0	0	0.605	0.605
C19orf57	PODNL1	9606.ENSP00000254336	9606.ENSP00000345175	0	0.253	0	0	0	0	0	0.571	0.665
CA12	SLC2A1	9606.ENSP00000178638	9606.ENSP00000416293	0	0	0	0	0	0	0	0.425	0.424
CA12	SLC16A3	9606.ENSP00000178638	9606.ENSP00000463978	0	0	0	0	0	0	0	0.53	0.53
CALCOCO2	COL8A1	9606.ENSP00000398523	9606.ENSP00000261037	0	0	0	0	0	0	0	0.56	0.56
CALCOCO2	FAM134B	9606.ENSP00000398523	9606.ENSP00000304642	0	0	0	0	0	0	0	0.412	0.412
CALCOCO2	MAGI1	9606.ENSP00000398523	9606.ENSP00000385450	0	0	0	0	0	0	0	0.468	0.468
CBX1	MMP2	9606.ENSP00000377060	9606.ENSP00000219070	0	0	0	0	0	0	0	0.401	0.401
CBX1	GJA1	9606.ENSP00000377060	9606.ENSP00000282561	0	0	0	0	0	0	0	0.47	0.47
CBX1	DSN1	9606.ENSP00000377060	9606.ENSP00000389810	0	0	0	0	0	0.102	0	0.461	0.495
CCDC153	LRRC17	9606.ENSP00000423567	9606.ENSP00000344242	0	0	0	0	0	0	0	0.418	0.418
CCDC69	TSPAN11	9606.ENSP00000347586	9606.ENSP00000261177	0	0	0	0	0	0	0	0.46	0.46
CCNB1	MMP2	9606.ENSP00000256442	9606.ENSP00000219070	0	0	0	0	0	0	0	0.65	0.65
CCNB1	DLGAP5	9606.ENSP00000256442	9606.ENSP00000247191	0	0	0	0	0.976	0	0	0.506	0.987
CCNB1	SAPCD2	9606.ENSP00000256442	9606.ENSP00000386348	0	0	0	0	0.245	0	0	0.245	0.405
CCNB1	VEGFA	9606.ENSP00000256442	9606.ENSP00000478570	0	0	0	0	0	0	0	0.475	0.475
CCNB1	NANOS1	9606.ENSP00000256442	9606.ENSP00000393275	0	0	0	0	0.226	0.185	0	0.242	0.48
CCNB1	DHFR	9606.ENSP00000256442	9606.ENSP00000396308	0	0	0	0	0.355	0	0	0.268	0.508
CCNB1	RGCC	9606.ENSP00000256442	9606.ENSP00000368664	0	0	0	0	0	0	0	0.526	0.526
CCNB1	CCNL1	9606.ENSP00000256442	9606.ENSP00000295926	0	0	0	0	0.055	0.053	0.54	0.1	0.58
CCNB1	E2F2	9606.ENSP00000256442	9606.ENSP00000355249	0	0	0	0	0.117	0.169	0	0.527	0.623
CCNB1	CDKN2D	9606.ENSP00000256442	9606.ENSP00000377224	0	0	0	0	0.053	0.128	0.36	0.392	0.635
CCNB1	RUNX2	9606.ENSP00000256442	9606.ENSP00000360493	0	0	0	0	0.061	0.379	0	0.508	0.688
CCNB1	FOXO1	9606.ENSP00000256442	9606.ENSP00000368880	0	0	0	0	0	0.72	0	0.306	0.797
CCNB1	DTL	9606.ENSP00000256442	9606.ENSP00000355958	0	0	0	0	0.819	0	0	0.351	0.878
CCNB1	LPIN3	9606.ENSP00000256442	9606.ENSP00000362354	0	0	0	0	0	0	0.9	0	0.9
CCNB1	MIS12	9606.ENSP00000256442	9606.ENSP00000484532	0	0	0	0	0.111	0	0.9	0.088	0.911
CCNB1	DSN1	9606.ENSP00000256442	9606.ENSP00000389810	0	0	0	0	0.299	0	0.9	0.165	0.936
CCNB1	KIF20A	9606.ENSP00000256442	9606.ENSP00000378356	0	0	0	0	0.956	0.15	0	0.542	0.981
CD40	CD74	9606.ENSP00000361359	9606.ENSP00000009530	0	0	0	0	0.154	0	0	0.482	0.544
CD40	HGF	9606.ENSP00000361359	9606.ENSP00000222390	0	0	0	0	0	0	0	0.588	0.588
CD40	CD68	9606.ENSP00000361359	9606.ENSP00000250092	0	0	0	0	0.089	0	0	0.557	0.58
CD40	NT5E	9606.ENSP00000361359	9606.ENSP00000257770	0	0	0	0	0	0	0	0.485	0.485
CD40	ITPKC	9606.ENSP00000361359	9606.ENSP00000263370	0	0	0	0	0	0	0	0.473	0.473
CD40	IL7	9606.ENSP00000361359	9606.ENSP00000263851	0	0	0	0	0.076	0	0	0.641	0.654
CD40	TNFRSF8	9606.ENSP00000361359	9606.ENSP00000263932	0	0	0	0	0.076	0	0	0.65	0.662
CD40	VCAM1	9606.ENSP00000361359	9606.ENSP00000294728	0	0	0	0	0.085	0	0	0.633	0.65
CD40	F3	9606.ENSP00000361359	9606.ENSP00000334145	0	0	0	0	0.061	0	0	0.447	0.458
CD40	TSLP	9606.ENSP00000361359	9606.ENSP00000339804	0	0	0	0	0	0	0	0.53	0.53
CD40	TRAF3IP2	9606.ENSP00000361359	9606.ENSP00000357750	0	0	0	0	0	0.32	0	0.291	0.497
CD40	PRDM1	9606.ENSP00000361359	9606.ENSP00000358092	0	0	0	0	0.061	0	0	0.569	0.578
CD40	CIITA	9606.ENSP00000361359	9606.ENSP00000485010	0	0	0	0	0.086	0	0	0.454	0.479
CD40	VEGFA	9606.ENSP00000361359	9606.ENSP00000478570	0	0	0	0	0	0	0	0.554	0.554
CD40	SDC1	9606.ENSP00000361359	9606.ENSP00000370542	0	0	0	0	0	0	0	0.64	0.64
CD40	CD44	9606.ENSP00000361359	9606.ENSP00000398632	0	0	0	0	0.061	0	0	0.676	0.683
CD40	MYD88	9606.ENSP00000361359	9606.ENSP00000401399	0	0	0	0	0.061	0	0	0.812	0.816
CD40	TRAF1	9606.ENSP00000361359	9606.ENSP00000362994	0	0	0	0	0.18	0.709	0.9	0.798	0.994
CD44	ITGA3	9606.ENSP00000398632	9606.ENSP00000007722	0	0	0	0	0.07	0	0	0.476	0.491
CD44	CD74	9606.ENSP00000398632	9606.ENSP00000009530	0	0	0	0	0.088	0.379	0.72	0.782	0.961
CD44	MMP2	9606.ENSP00000398632	9606.ENSP00000219070	0	0	0	0	0.068	0	0.9	0.642	0.963
CD44	HGF	9606.ENSP00000398632	9606.ENSP00000222390	0	0	0	0	0.072	0.305	0	0.634	0.743
CD44	LAMA4	9606.ENSP00000398632	9606.ENSP00000230538	0	0	0	0	0	0	0.6	0.212	0.671
CD44	SPARC	9606.ENSP00000398632	9606.ENSP00000231061	0	0	0	0	0.062	0	0	0.473	0.484
CD44	LIF	9606.ENSP00000398632	9606.ENSP00000249075	0	0	0	0	0.095	0	0	0.426	0.458
CD44	CD68	9606.ENSP00000398632	9606.ENSP00000250092	0	0	0	0	0.117	0	0	0.473	0.515
CD44	NT5E	9606.ENSP00000398632	9606.ENSP00000257770	0	0	0	0	0.177	0	0	0.877	0.894
CD44	IGF2BP3	9606.ENSP00000398632	9606.ENSP00000258729	0	0	0	0	0.058	0	0	0.532	0.541
CD44	IL7	9606.ENSP00000398632	9606.ENSP00000263851	0	0	0	0	0.065	0	0	0.674	0.683
CD44	WNT2	9606.ENSP00000398632	9606.ENSP00000265441	0	0	0	0	0	0	0	0.539	0.539
CD44	GJA1	9606.ENSP00000398632	9606.ENSP00000282561	0	0	0	0	0.062	0	0	0.413	0.425
CD44	ITGA5	9606.ENSP00000398632	9606.ENSP00000293379	0	0	0	0	0.124	0	0	0.63	0.662
CD44	PDPN	9606.ENSP00000398632	9606.ENSP00000294489	0	0	0	0	0.063	0	0	0.498	0.51
CD44	VCAM1	9606.ENSP00000398632	9606.ENSP00000294728	0	0	0	0	0.063	0	0	0.712	0.719
CD44	COL6A2	9606.ENSP00000398632	9606.ENSP00000300527	0	0	0	0	0.076	0	0.6	0.14	0.654
CD44	PLAUR	9606.ENSP00000398632	9606.ENSP00000339328	0	0	0	0	0.126	0	0	0.495	0.54
CD44	EPHA2	9606.ENSP00000398632	9606.ENSP00000351209	0	0	0	0	0.061	0.179	0	0.329	0.438
CD44	COL4A2	9606.ENSP00000398632	9606.ENSP00000353654	0	0	0	0	0	0	0.6	0.244	0.684
CD44	PRDM1	9606.ENSP00000398632	9606.ENSP00000358092	0	0	0	0	0.076	0	0	0.459	0.479
CD44	RUNX2	9606.ENSP00000398632	9606.ENSP00000360493	0	0	0	0	0.107	0	0	0.723	0.742
CD44	COL9A2	9606.ENSP00000398632	9606.ENSP00000361834	0	0	0	0	0	0	0.6	0.046	0.602
CD44	KLF4	9606.ENSP00000398632	9606.ENSP00000363804	0	0	0	0	0.07	0	0	0.785	0.792
CD44	COL4A1	9606.ENSP00000398632	9606.ENSP00000364979	0	0	0	0	0.061	0	0.6	0.243	0.69
CD44	HLA-C	9606.ENSP00000398632	9606.ENSP00000365402	0	0	0	0	0.112	0	0.9	0.227	0.925
CD44	GPC6	9606.ENSP00000398632	9606.ENSP00000366246	0	0	0	0	0	0	0	0.492	0.491
CD44	PRKCZ	9606.ENSP00000398632	9606.ENSP00000367830	0	0	0	0	0	0.389	0	0.093	0.422
CD44	SDC1	9606.ENSP00000398632	9606.ENSP00000370542	0	0	0	0	0.062	0	0	0.725	0.731
CD44	GPNMB	9606.ENSP00000398632	9606.ENSP00000371420	0	0	0	0	0.09	0	0	0.549	0.573
CD44	GPC3	9606.ENSP00000398632	9606.ENSP00000377836	0	0	0	0	0	0	0	0.577	0.577
CD44	MYD88	9606.ENSP00000398632	9606.ENSP00000401399	0	0	0	0	0.095	0	0	0.477	0.507
CD44	SLC2A1	9606.ENSP00000398632	9606.ENSP00000416293	0	0	0	0	0.052	0	0	0.608	0.613
CD44	VEGFA	9606.ENSP00000398632	9606.ENSP00000478570	0	0	0	0	0	0	0	0.804	0.805
CD44	CIITA	9606.ENSP00000398632	9606.ENSP00000485010	0	0	0	0	0.061	0	0.9	0.221	0.92
CD68	CD74	9606.ENSP00000250092	9606.ENSP00000009530	0	0	0	0	0.155	0	0	0.398	0.47
CD68	MMP2	9606.ENSP00000250092	9606.ENSP00000219070	0	0	0	0	0.054	0	0	0.513	0.519
CD68	MYD88	9606.ENSP00000250092	9606.ENSP00000401399	0	0	0	0	0.088	0	0	0.416	0.444
CD68	PDPN	9606.ENSP00000250092	9606.ENSP00000294489	0	0	0	0	0	0	0	0.51	0.51
CD68	SDC1	9606.ENSP00000250092	9606.ENSP00000370542	0	0	0	0	0	0	0	0.587	0.587
CD68	VEGFA	9606.ENSP00000250092	9606.ENSP00000478570	0	0	0	0	0	0	0	0.668	0.668
CD68	VCAM1	9606.ENSP00000250092	9606.ENSP00000294728	0	0	0	0	0.062	0	0	0.676	0.683
CD68	TNFRSF8	9606.ENSP00000250092	9606.ENSP00000263932	0	0	0	0	0	0	0	0.7	0.7
CD74	HLA-C	9606.ENSP00000009530	9606.ENSP00000365402	0	0	0	0	0.152	0	0.36	0.291	0.581
CD74	CIITA	9606.ENSP00000009530	9606.ENSP00000485010	0	0	0	0	0.232	0	0	0.563	0.65
CD74	CTSF	9606.ENSP00000009530	9606.ENSP00000310832	0	0	0	0	0.061	0.456	0.9	0.049	0.944
CDC42EP3	MIS12	9606.ENSP00000295324	9606.ENSP00000484532	0	0	0	0	0	0	0	0.495	0.495
CDKN2D	E2F2	9606.ENSP00000377224	9606.ENSP00000355249	0	0	0	0	0.062	0.062	0	0.441	0.465
CEND1	PRICKLE2	9606.ENSP00000328336	9606.ENSP00000295902	0	0	0	0	0.09	0	0	0.473	0.5
CEND1	GPRIN1	9606.ENSP00000328336	9606.ENSP00000305839	0	0	0	0	0.158	0	0	0.575	0.627
CEP70	TNFRSF8	9606.ENSP00000264982	9606.ENSP00000263932	0	0	0	0	0	0	0	0.455	0.455
CEP70	SDCCAG8	9606.ENSP00000264982	9606.ENSP00000355499	0	0	0	0	0	0	0.9	0	0.9
CEP70	OFD1	9606.ENSP00000264982	9606.ENSP00000344314	0	0	0	0	0.059	0	0.9	0.069	0.904
CERS4	LPAR1	9606.ENSP00000251363	9606.ENSP00000363553	0	0	0	0	0	0.516	0	0.135	0.563
CH25H	SQLE	9606.ENSP00000360918	9606.ENSP00000265896	0.048	0	0	0	0.479	0.392	0	0.562	0.85
CH25H	DHCR24	9606.ENSP00000360918	9606.ENSP00000360316	0.043	0	0	0	0.11	0	0.8	0.364	0.877
CHST1	GCNT1	9606.ENSP00000309270	9606.ENSP00000415454	0	0	0	0	0	0	0	0.412	0.412
CHST1	CHST15	9606.ENSP00000309270	9606.ENSP00000402394	0	0	0	0	0.061	0	0	0.479	0.49
CHST15	HS6ST1	9606.ENSP00000402394	9606.ENSP00000259241	0	0	0	0	0	0	0	0.454	0.454
CHST15	CHST7	9606.ENSP00000402394	9606.ENSP00000276055	0	0	0	0	0	0	0	0.786	0.786
CHST15	CHST2	9606.ENSP00000402394	9606.ENSP00000307911	0	0	0	0	0	0	0	0.449	0.449
CHST15	DSE	9606.ENSP00000402394	9606.ENSP00000332151	0	0	0	0	0	0	0.9	0.753	0.974
CHST7	DSE	9606.ENSP00000276055	9606.ENSP00000332151	0	0	0	0	0.062	0	0	0.731	0.737
CHST7	SLC9A7	9606.ENSP00000276055	9606.ENSP00000480916	0	0	0	0	0.099	0	0	0.757	0.771
CIITA	VCAM1	9606.ENSP00000485010	9606.ENSP00000294728	0	0	0	0	0.329	0	0.9	0.188	0.94
CIITA	RFX2	9606.ENSP00000485010	9606.ENSP00000306335	0	0	0	0	0	0	0	0.469	0.469
CIITA	PRDM1	9606.ENSP00000485010	9606.ENSP00000358092	0	0	0	0	0.082	0	0	0.715	0.727
CIITA	HLA-C	9606.ENSP00000485010	9606.ENSP00000365402	0	0	0	0	0	0	0.9	0.3	0.927
CIITA	MYD88	9606.ENSP00000485010	9606.ENSP00000401399	0	0	0	0	0.061	0	0	0.593	0.601
CIT	LIG1	9606.ENSP00000376306	9606.ENSP00000263274	0	0	0	0	0.357	0	0	0.206	0.468
CIT	RHOB	9606.ENSP00000376306	9606.ENSP00000272233	0	0	0	0	0	0.456	0.9	0.235	0.954
CIT	MYL9	9606.ENSP00000376306	9606.ENSP00000279022	0	0	0	0	0	0.263	0.9	0.335	0.946
CIT	SHROOM3	9606.ENSP00000376306	9606.ENSP00000296043	0	0	0	0	0	0.262	0	0.242	0.416
CIT	KIF20A	9606.ENSP00000376306	9606.ENSP00000378356	0	0	0	0	0.595	0.262	0	0.81	0.938
CLDN11	WNK4	9606.ENSP00000064724	9606.ENSP00000246914	0	0	0	0	0	0	0	0.434	0.434
CLDN11	GJA1	9606.ENSP00000064724	9606.ENSP00000282561	0	0	0	0	0.075	0	0	0.503	0.52
CLEC14A	MMRN2	9606.ENSP00000353013	9606.ENSP00000361097	0	0	0	0	0.162	0.185	0	0.822	0.868
CLIC6	TTYH3	9606.ENSP00000290332	9606.ENSP00000258796	0	0	0	0	0	0	0.54	0.054	0.546
CLU	HGF	9606.ENSP00000315130	9606.ENSP00000222390	0	0	0	0	0	0	0.9	0.204	0.916
CLU	SPARC	9606.ENSP00000315130	9606.ENSP00000231061	0	0	0	0	0.093	0	0.9	0.3	0.931
CLU	MFGE8	9606.ENSP00000315130	9606.ENSP00000268150	0	0	0	0	0.061	0	0	0.569	0.578
CLU	MAP2	9606.ENSP00000315130	9606.ENSP00000353508	0	0	0	0	0.139	0	0	0.353	0.419
CLU	SYNM	9606.ENSP00000315130	9606.ENSP00000336775	0	0	0	0	0.084	0	0	0.392	0.42
CLU	SMOC2	9606.ENSP00000315130	9606.ENSP00000346537	0	0	0	0	0.065	0	0	0.42	0.435
CLU	MAPT	9606.ENSP00000315130	9606.ENSP00000340820	0	0	0	0	0.086	0	0	0.514	0.536
CLU	PRNP	9606.ENSP00000315130	9606.ENSP00000368752	0	0	0	0	0.062	0.384	0	0.426	0.639
CLU	MSRB1	9606.ENSP00000315130	9606.ENSP00000355084	0	0	0	0	0	0.472	0	0.441	0.692
CLU	TOR4A	9606.ENSP00000315130	9606.ENSP00000350102	0	0	0	0	0	0	0.9	0	0.9
CLU	GAS6	9606.ENSP00000315130	9606.ENSP00000331831	0	0	0	0	0.062	0	0.9	0.092	0.907
CLU	VEGFA	9606.ENSP00000315130	9606.ENSP00000478570	0	0	0	0	0	0.379	0.9	0.44	0.962
CNEP1R1	LPIN3	9606.ENSP00000405635	9606.ENSP00000362354	0	0	0	0	0	0	0.9	0.519	0.949
CNIH3	GOSR2	9606.ENSP00000272133	9606.ENSP00000225567	0	0	0	0	0	0.05	0.9	0	0.9
CNIH3	TMEM132B	9606.ENSP00000272133	9606.ENSP00000299308	0	0	0	0	0.063	0	0	0.415	0.428
CNIH3	PACSIN3	9606.ENSP00000272133	9606.ENSP00000440945	0	0	0	0	0	0	0	0.68	0.68
CNIH3	GRIA1	9606.ENSP00000272133	9606.ENSP00000428994	0	0	0	0	0.077	0.132	0.9	0.412	0.946
COL15A1	LAMA4	9606.ENSP00000364140	9606.ENSP00000230538	0	0	0	0	0.158	0	0	0.425	0.495
COL15A1	COL8A1	9606.ENSP00000364140	9606.ENSP00000261037	0	0	0	0.658	0.076	0	0.9	0.534	0.92
COL15A1	COL6A2	9606.ENSP00000364140	9606.ENSP00000300527	0	0	0	0.583	0.2	0	0.9	0.538	0.934
COL15A1	COL18A1	9606.ENSP00000364140	9606.ENSP00000347665	0	0	0	0.814	0.075	0	0.9	0.806	0.917
COL15A1	COL27A1	9606.ENSP00000364140	9606.ENSP00000348385	0	0	0	0.572	0.057	0	0.9	0.396	0.917
COL15A1	COL4A2	9606.ENSP00000364140	9606.ENSP00000353654	0	0	0	0.558	0.167	0	0.9	0.577	0.934
COL15A1	COL9A2	9606.ENSP00000364140	9606.ENSP00000361834	0	0	0	0.649	0.055	0	0.9	0.311	0.911
COL15A1	COL5A2	9606.ENSP00000364140	9606.ENSP00000364000	0	0	0	0.568	0.171	0	0.9	0.603	0.935
COL15A1	P4HA3	9606.ENSP00000364140	9606.ENSP00000401749	0	0	0	0	0.066	0	0.9	0.152	0.913
COL15A1	COL4A1	9606.ENSP00000364140	9606.ENSP00000364979	0	0	0	0.567	0.161	0	0.9	0.619	0.935
COL18A1	ITGA3	9606.ENSP00000347665	9606.ENSP00000007722	0	0	0	0	0.088	0	0.9	0.199	0.92
COL18A1	NID2	9606.ENSP00000347665	9606.ENSP00000216286	0	0	0	0	0.117	0	0	0.404	0.452
COL18A1	MMP2	9606.ENSP00000347665	9606.ENSP00000219070	0	0	0	0	0.19	0.379	0.9	0.736	0.985
COL18A1	HGF	9606.ENSP00000347665	9606.ENSP00000222390	0	0	0	0	0	0	0	0.527	0.527
COL18A1	SPARC	9606.ENSP00000347665	9606.ENSP00000231061	0	0	0	0	0.166	0	0	0.323	0.411
COL18A1	COL8A1	9606.ENSP00000347665	9606.ENSP00000261037	0	0	0	0.682	0	0	0.9	0.321	0.909
COL18A1	ITGA5	9606.ENSP00000347665	9606.ENSP00000293379	0	0	0	0	0.112	0.379	0.9	0.22	0.951
COL18A1	COL6A2	9606.ENSP00000347665	9606.ENSP00000300527	0	0	0	0.596	0.317	0	0.9	0.533	0.943
COL18A1	PLAUR	9606.ENSP00000347665	9606.ENSP00000339328	0	0	0	0	0	0	0	0.4	0.4
COL18A1	GPC3	9606.ENSP00000347665	9606.ENSP00000377836	0	0	0	0	0.097	0	0	0.423	0.456
COL18A1	GPC6	9606.ENSP00000347665	9606.ENSP00000366246	0	0	0	0	0.088	0	0	0.523	0.547
COL18A1	THBS2	9606.ENSP00000347665	9606.ENSP00000355751	0	0	0	0	0.124	0	0	0.514	0.556
COL18A1	PGF	9606.ENSP00000347665	9606.ENSP00000451040	0	0	0	0	0	0	0	0.567	0.567
COL18A1	GPNMB	9606.ENSP00000347665	9606.ENSP00000371420	0	0	0	0	0	0	0	0.647	0.647
COL18A1	VEGFA	9606.ENSP00000347665	9606.ENSP00000478570	0	0	0	0	0.076	0	0	0.879	0.884
COL18A1	P4HA3	9606.ENSP00000347665	9606.ENSP00000401749	0	0	0	0	0.066	0	0.9	0.049	0.903
COL18A1	COL27A1	9606.ENSP00000347665	9606.ENSP00000348385	0	0	0	0.592	0.082	0	0.9	0.227	0.911
COL18A1	COL9A2	9606.ENSP00000347665	9606.ENSP00000361834	0	0	0	0.692	0.077	0	0.9	0.339	0.913
COL18A1	COL5A2	9606.ENSP00000347665	9606.ENSP00000364000	0	0	0	0.598	0.144	0	0.9	0.411	0.924
COL18A1	COL4A1	9606.ENSP00000347665	9606.ENSP00000364979	0	0	0	0.588	0.171	0	0.9	0.661	0.936
COL18A1	COL4A2	9606.ENSP00000347665	9606.ENSP00000353654	0	0	0	0.575	0.188	0	0.9	0.732	0.941
COL27A1	COL8A1	9606.ENSP00000348385	9606.ENSP00000261037	0	0	0.391	0.717	0.055	0	0.9	0.527	0.924
COL27A1	COL6A2	9606.ENSP00000348385	9606.ENSP00000300527	0	0	0	0.596	0.093	0	0.9	0.357	0.918
COL27A1	SVEP1	9606.ENSP00000348385	9606.ENSP00000384917	0	0	0	0	0.075	0.063	0	0.412	0.446
COL27A1	P4HA3	9606.ENSP00000348385	9606.ENSP00000401749	0	0	0	0	0.061	0	0.9	0.058	0.903
COL27A1	COL9A2	9606.ENSP00000348385	9606.ENSP00000361834	0	0	0.372	0.772	0.061	0	0.9	0.472	0.919
COL27A1	COL4A2	9606.ENSP00000348385	9606.ENSP00000353654	0	0	0.294	0.646	0.098	0	0.9	0.224	0.92
COL27A1	COL4A1	9606.ENSP00000348385	9606.ENSP00000364979	0	0	0.366	0.676	0.099	0	0.9	0.215	0.921
COL27A1	COL5A2	9606.ENSP00000348385	9606.ENSP00000364000	0	0	0.413	0.778	0.097	0	0.9	0.674	0.926
COL4A1	ITGA3	9606.ENSP00000364979	9606.ENSP00000007722	0	0	0	0	0.108	0	0.6	0.364	0.753
COL4A1	NID2	9606.ENSP00000364979	9606.ENSP00000216286	0	0	0	0	0.262	0.331	0	0.485	0.723
COL4A1	MMP2	9606.ENSP00000364979	9606.ENSP00000219070	0	0	0	0	0.357	0.189	0	0.433	0.679
COL4A1	LAMA4	9606.ENSP00000364979	9606.ENSP00000230538	0	0	0	0	0.202	0	0	0.483	0.57
COL4A1	SPARC	9606.ENSP00000364979	9606.ENSP00000231061	0	0	0	0	0.599	0.181	0	0.487	0.817
COL4A1	COL8A1	9606.ENSP00000364979	9606.ENSP00000261037	0	0	0.423	0.721	0.116	0	0.9	0.574	0.93
COL4A1	GJA1	9606.ENSP00000364979	9606.ENSP00000282561	0	0	0	0	0.344	0	0	0.154	0.422
COL4A1	ITGA5	9606.ENSP00000364979	9606.ENSP00000293379	0	0	0	0	0.153	0	0.6	0.345	0.758
COL4A1	COL6A2	9606.ENSP00000364979	9606.ENSP00000300527	0	0	0	0.579	0.267	0	0.9	0.519	0.939
COL4A1	COL4A2	9606.ENSP00000364979	9606.ENSP00000353654	0	0	0.433	0.886	0.963	0.886	0.9	0.87	0.999
COL4A1	THBS2	9606.ENSP00000364979	9606.ENSP00000355751	0	0	0	0	0.176	0.08	0	0.326	0.444
COL4A1	COL9A2	9606.ENSP00000364979	9606.ENSP00000361834	0	0	0.429	0.771	0.079	0	0.9	0.294	0.918
COL4A1	COL5A2	9606.ENSP00000364979	9606.ENSP00000364000	0	0	0.43	0.699	0.581	0	0.9	0.68	0.969
COL4A1	DDR1	9606.ENSP00000364979	9606.ENSP00000427552	0	0	0	0	0.084	0	0	0.571	0.59
COL4A1	ITGA8	9606.ENSP00000364979	9606.ENSP00000367316	0	0	0	0	0.11	0	0.6	0.25	0.71
COL4A1	SDC1	9606.ENSP00000364979	9606.ENSP00000370542	0	0	0	0	0.09	0	0.9	0.167	0.917
COL4A1	P4HA3	9606.ENSP00000364979	9606.ENSP00000401749	0	0	0	0	0.052	0	0.9	0.224	0.92
COL4A2	ITGA3	9606.ENSP00000353654	9606.ENSP00000007722	0	0	0	0	0.138	0	0.6	0.341	0.753
COL4A2	NID2	9606.ENSP00000353654	9606.ENSP00000216286	0	0	0	0	0.292	0.057	0	0.483	0.625
COL4A2	MMP2	9606.ENSP00000353654	9606.ENSP00000219070	0	0	0	0	0.357	0.141	0	0.355	0.613
COL4A2	LAMA4	9606.ENSP00000353654	9606.ENSP00000230538	0	0	0	0	0.192	0	0	0.512	0.589
COL4A2	SPARC	9606.ENSP00000353654	9606.ENSP00000231061	0	0	0	0	0.58	0.181	0	0.39	0.772
COL4A2	COL8A1	9606.ENSP00000353654	9606.ENSP00000261037	0	0	0.392	0.683	0.098	0	0.9	0.584	0.931
COL4A2	ITGA5	9606.ENSP00000353654	9606.ENSP00000293379	0	0	0	0	0.153	0	0.6	0.352	0.761
COL4A2	COL6A2	9606.ENSP00000353654	9606.ENSP00000300527	0	0	0	0.575	0.312	0	0.9	0.543	0.944
COL4A2	THBS2	9606.ENSP00000353654	9606.ENSP00000355751	0	0	0	0	0.193	0.08	0	0.266	0.407
COL4A2	IRS2	9606.ENSP00000353654	9606.ENSP00000365016	0	0	0	0	0	0	0	0.41	0.41
COL4A2	ITGA8	9606.ENSP00000353654	9606.ENSP00000367316	0	0	0	0	0.106	0	0.6	0.359	0.751
COL4A2	P4HA3	9606.ENSP00000353654	9606.ENSP00000401749	0	0	0	0	0.052	0	0.9	0.092	0.906
COL4A2	COL9A2	9606.ENSP00000353654	9606.ENSP00000361834	0	0	0.386	0.749	0.079	0	0.9	0.169	0.915
COL4A2	SDC1	9606.ENSP00000353654	9606.ENSP00000370542	0	0	0	0	0.126	0	0.9	0.164	0.92
COL4A2	COL5A2	9606.ENSP00000353654	9606.ENSP00000364000	0	0	0.397	0.692	0.404	0	0.9	0.592	0.954
COL5A2	NID2	9606.ENSP00000364000	9606.ENSP00000216286	0	0	0	0	0.23	0.057	0	0.359	0.494
COL5A2	MMP2	9606.ENSP00000364000	9606.ENSP00000219070	0	0	0	0	0.419	0	0	0.383	0.626
COL5A2	LAMA4	9606.ENSP00000364000	9606.ENSP00000230538	0	0	0	0	0.216	0	0	0.323	0.447
COL5A2	SPARC	9606.ENSP00000364000	9606.ENSP00000231061	0	0	0	0	0.654	0.16	0	0.336	0.79
COL5A2	COL8A1	9606.ENSP00000364000	9606.ENSP00000261037	0	0	0.44	0.712	0.145	0	0.9	0.557	0.933
COL5A2	ITGA5	9606.ENSP00000364000	9606.ENSP00000293379	0	0	0	0	0.118	0	0	0.369	0.42
COL5A2	COL6A2	9606.ENSP00000364000	9606.ENSP00000300527	0	0	0	0.592	0.369	0	0.9	0.614	0.95
COL5A2	SLC2A10	9606.ENSP00000364000	9606.ENSP00000352216	0	0	0	0	0.093	0	0	0.425	0.456
COL5A2	THBS2	9606.ENSP00000364000	9606.ENSP00000355751	0	0	0	0	0.276	0.083	0	0.473	0.619
COL5A2	COL9A2	9606.ENSP00000364000	9606.ENSP00000361834	0	0	0.435	0.779	0.092	0	0.9	0.398	0.92
COL5A2	DDR1	9606.ENSP00000364000	9606.ENSP00000427552	0	0	0	0	0.051	0.294	0	0.295	0.486
COL5A2	TNXB	9606.ENSP00000364000	9606.ENSP00000407685	0	0	0	0	0.063	0	0	0.5	0.511
COL5A2	FBN2	9606.ENSP00000364000	9606.ENSP00000424571	0	0	0	0	0.196	0.063	0	0.405	0.513
COL5A2	SDC1	9606.ENSP00000364000	9606.ENSP00000370542	0	0	0	0	0.076	0	0.9	0.082	0.907
COL5A2	P4HA3	9606.ENSP00000364000	9606.ENSP00000401749	0	0	0	0	0.092	0	0.9	0.112	0.912
COL6A2	ITGA3	9606.ENSP00000300527	9606.ENSP00000007722	0	0	0	0	0.088	0	0.6	0.272	0.711
COL6A2	NID2	9606.ENSP00000300527	9606.ENSP00000216286	0	0	0	0	0.251	0.057	0	0.317	0.475
COL6A2	MMP2	9606.ENSP00000300527	9606.ENSP00000219070	0	0	0	0	0.602	0.136	0	0.29	0.735
COL6A2	LAMA4	9606.ENSP00000300527	9606.ENSP00000230538	0	0	0	0	0.15	0	0	0.461	0.522
COL6A2	SPARC	9606.ENSP00000300527	9606.ENSP00000231061	0	0	0	0	0.387	0.084	0	0.225	0.527
COL6A2	COL8A1	9606.ENSP00000300527	9606.ENSP00000261037	0	0	0	0.659	0.084	0	0.9	0.455	0.918
COL6A2	ITGA5	9606.ENSP00000300527	9606.ENSP00000293379	0	0	0	0	0.182	0	0.6	0.281	0.744
COL6A2	ECM1	9606.ENSP00000300527	9606.ENSP00000358045	0	0	0	0	0.152	0	0	0.33	0.407
COL6A2	TNXB	9606.ENSP00000300527	9606.ENSP00000407685	0	0	0	0	0.11	0	0	0.389	0.432
COL6A2	THBS2	9606.ENSP00000300527	9606.ENSP00000355751	0	0	0	0	0.324	0.064	0	0.355	0.556
COL6A2	ITGA8	9606.ENSP00000300527	9606.ENSP00000367316	0	0	0	0	0.084	0	0.6	0.317	0.728
COL6A2	P4HA3	9606.ENSP00000300527	9606.ENSP00000401749	0	0	0	0	0.052	0	0.9	0.058	0.902
COL6A2	COL9A2	9606.ENSP00000300527	9606.ENSP00000361834	0	0	0	0.641	0.057	0	0.9	0.143	0.905
COL6A2	SDC1	9606.ENSP00000300527	9606.ENSP00000370542	0	0	0	0	0.076	0	0.9	0.117	0.911
COL8A1	LAMA4	9606.ENSP00000261037	9606.ENSP00000230538	0	0	0	0	0.15	0	0	0.326	0.403
COL8A1	THBS2	9606.ENSP00000261037	9606.ENSP00000355751	0	0	0	0	0.13	0	0	0.348	0.409
COL8A1	DDR1	9606.ENSP00000261037	9606.ENSP00000427552	0	0	0	0	0	0	0	0.409	0.409
COL8A1	P4HA3	9606.ENSP00000261037	9606.ENSP00000401749	0	0	0	0	0.076	0	0.9	0.05	0.904
COL8A1	COL9A2	9606.ENSP00000261037	9606.ENSP00000361834	0	0	0.442	0.69	0.063	0	0.9	0.274	0.921
COL9A2	ITGA3	9606.ENSP00000361834	9606.ENSP00000007722	0	0	0	0	0.055	0	0.6	0	0.605
COL9A2	ITGA5	9606.ENSP00000361834	9606.ENSP00000293379	0	0	0	0	0	0	0.6	0.072	0.613
COL9A2	THBS2	9606.ENSP00000361834	9606.ENSP00000355751	0	0	0	0	0.064	0.064	0	0.412	0.439
COL9A2	MYCL	9606.ENSP00000361834	9606.ENSP00000380494	0	0	0	0	0	0	0	0.539	0.539
COL9A2	ITGA8	9606.ENSP00000361834	9606.ENSP00000367316	0	0	0	0	0.055	0	0.6	0.048	0.609
COL9A2	SDC1	9606.ENSP00000361834	9606.ENSP00000370542	0	0	0	0	0	0	0.6	0.229	0.678
COL9A2	P4HA3	9606.ENSP00000361834	9606.ENSP00000401749	0	0	0	0	0.052	0	0.9	0.225	0.92
COLEC12	PILRA	9606.ENSP00000383115	9606.ENSP00000198536	0	0	0	0	0	0	0.9	0	0.9
COLEC12	PDPN	9606.ENSP00000383115	9606.ENSP00000294489	0	0	0	0	0.121	0	0	0.37	0.423
COLEC12	MMP19	9606.ENSP00000383115	9606.ENSP00000313437	0	0	0	0	0.061	0	0	0.641	0.649
CORO6	SVIL	9606.ENSP00000344562	9606.ENSP00000348128	0	0	0	0	0	0	0	0.443	0.443
COX11	DSN1	9606.ENSP00000299335	9606.ENSP00000389810	0	0	0	0	0	0	0	0.407	0.407
COX11	LSP1	9606.ENSP00000299335	9606.ENSP00000371194	0	0	0	0	0	0	0	0.63	0.63
COX11	MT-ATP6	9606.ENSP00000299335	9606.ENSP00000354632	0	0	0	0	0	0	0	0.762	0.762
CPM	MFI2	9606.ENSP00000448517	9606.ENSP00000296350	0	0	0	0	0	0	0.9	0.056	0.901
CPM	RTN4RL2	9606.ENSP00000448517	9606.ENSP00000335397	0	0	0	0	0	0	0.9	0	0.9
CPM	NEGR1	9606.ENSP00000448517	9606.ENSP00000350364	0	0	0	0	0	0	0.9	0	0.9
CPM	NTNG1	9606.ENSP00000448517	9606.ENSP00000359085	0	0	0	0	0	0	0.9	0	0.9
CPM	LYPD1	9606.ENSP00000448517	9606.ENSP00000380605	0	0	0	0	0	0	0.9	0.043	0.9
CPM	MDGA1	9606.ENSP00000448517	9606.ENSP00000402584	0	0	0	0	0	0	0.9	0	0.9
CPM	LSAMP	9606.ENSP00000448517	9606.ENSP00000419000	0	0	0	0	0	0	0.9	0	0.9
CRABP2	CYP26B1	9606.ENSP00000482841	9606.ENSP00000001146	0	0	0	0	0.055	0	0	0.642	0.647
CRABP2	RDH5	9606.ENSP00000482841	9606.ENSP00000257895	0	0	0	0	0	0	0	0.414	0.414
CRMP1	MAFB	9606.ENSP00000321606	9606.ENSP00000362410	0	0	0	0	0	0	0	0.4	0.4
CRMP1	DPYSL3	9606.ENSP00000321606	9606.ENSP00000343690	0	0	0.449	0.972	0.219	0.868	0.9	0.764	0.989
CTCFL	FXYD5	9606.ENSP00000415579	9606.ENSP00000344254	0	0	0	0	0	0	0	0.539	0.539
CTDSPL	KCNN4	9606.ENSP00000273179	9606.ENSP00000262888	0	0	0	0	0	0	0	0.438	0.438
CTDSPL	LIMCH1	9606.ENSP00000273179	9606.ENSP00000316891	0	0	0	0	0.065	0.083	0	0.392	0.433
CTDSPL	LPIN3	9606.ENSP00000273179	9606.ENSP00000362354	0	0	0	0	0.086	0.315	0	0.227	0.474
CTDSPL	PUS1	9606.ENSP00000273179	9606.ENSP00000365837	0	0	0	0	0.062	0	0	0.508	0.519
CTSF	NID2	9606.ENSP00000310832	9606.ENSP00000216286	0	0	0	0	0.081	0.161	0	0.494	0.576
CTSF	RGCC	9606.ENSP00000310832	9606.ENSP00000368664	0	0	0	0	0.088	0	0	0.428	0.456
CTSF	TFEB	9606.ENSP00000310832	9606.ENSP00000351742	0	0	0	0	0.055	0	0	0.534	0.541
CYP19A1	SQLE	9606.ENSP00000379683	9606.ENSP00000265896	0	0	0	0	0.087	0.281	0	0.36	0.543
CYP19A1	VEGFA	9606.ENSP00000379683	9606.ENSP00000478570	0	0	0	0	0	0	0	0.543	0.543
CYP19A1	GPER1	9606.ENSP00000379683	9606.ENSP00000380281	0	0	0	0	0	0	0	0.835	0.836
CYP20A1	CYP26B1	9606.ENSP00000348380	9606.ENSP00000001146	0	0	0.339	0	0	0	0	0.325	0.535
CYP20A1	SQLE	9606.ENSP00000348380	9606.ENSP00000265896	0	0	0	0	0.087	0.281	0	0.281	0.487
CYP20A1	ZNF470	9606.ENSP00000348380	9606.ENSP00000333223	0	0	0	0	0	0.05	0	0.399	0.404
CYP26B1	SQLE	9606.ENSP00000001146	9606.ENSP00000265896	0	0	0	0	0.087	0.281	0	0.226	0.447
CYTH3	RASGRP3	9606.ENSP00000297044	9606.ENSP00000384192	0	0	0	0	0	0	0	0.646	0.646
DCBLD2	VEGFA	9606.ENSP00000321573	9606.ENSP00000478570	0	0	0	0	0	0.381	0	0.138	0.443
DDR1	NOV	9606.ENSP00000427552	9606.ENSP00000259526	0	0	0	0	0	0	0	0.515	0.515
DEPTOR	MAFB	9606.ENSP00000286234	9606.ENSP00000362410	0	0	0	0	0	0	0	0.64	0.64
DHCR24	SQLE	9606.ENSP00000360316	9606.ENSP00000265896	0.052	0	0	0	0.856	0	0	0.732	0.96
DHCR24	FADS2	9606.ENSP00000360316	9606.ENSP00000278840	0	0	0	0	0.107	0	0	0.434	0.474
DHFR	LIG1	9606.ENSP00000396308	9606.ENSP00000263274	0	0	0	0	0.273	0.05	0	0.445	0.583
DHFR	GLUL	9606.ENSP00000396308	9606.ENSP00000307900	0	0	0	0	0	0	0	0.568	0.568
DHFR	E2F2	9606.ENSP00000396308	9606.ENSP00000355249	0	0	0	0	0.107	0	0	0.474	0.51
DHFR	MTR	9606.ENSP00000396308	9606.ENSP00000355536	0	0	0	0	0.053	0	0.9	0.677	0.966
DHFR	DTL	9606.ENSP00000396308	9606.ENSP00000355958	0	0	0	0	0.531	0	0	0.294	0.655
DHFR	TXNRD1	9606.ENSP00000396308	9606.ENSP00000434516	0.208	0	0	0	0.086	0	0	0.346	0.485
DIO2	PER2	9606.ENSP00000450980	9606.ENSP00000254657	0	0	0	0	0	0	0	0.413	0.413
DIO2	PRDM16	9606.ENSP00000450980	9606.ENSP00000270722	0	0	0	0	0	0	0	0.742	0.742
DIO2	MSRB1	9606.ENSP00000450980	9606.ENSP00000355084	0	0	0	0	0	0	0	0.736	0.736
DIO2	THRB	9606.ENSP00000450980	9606.ENSP00000379904	0	0	0	0	0.084	0	0	0.761	0.772
DIO2	TXNRD1	9606.ENSP00000450980	9606.ENSP00000434516	0	0	0	0	0	0	0	0.562	0.562
DLG3	DLGAP5	9606.ENSP00000363480	9606.ENSP00000247191	0	0	0	0	0	0.349	0	0.347	0.556
DLG3	LRFN1	9606.ENSP00000363480	9606.ENSP00000248668	0	0	0	0	0.062	0.185	0.9	0.42	0.949
DLG3	TBX3	9606.ENSP00000363480	9606.ENSP00000257566	0	0	0	0	0.055	0	0	0.4	0.41
DLG3	MAP1A	9606.ENSP00000363480	9606.ENSP00000300231	0	0	0	0	0.06	0.668	0	0.212	0.732
DLG3	NLGN2	9606.ENSP00000363480	9606.ENSP00000305288	0	0	0	0	0.096	0.394	0.9	0.434	0.964
DLG3	RHBDL1	9606.ENSP00000363480	9606.ENSP00000344206	0.043	0	0	0	0.061	0.455	0	0.08	0.489
DLG3	NEFL	9606.ENSP00000363480	9606.ENSP00000482169	0	0	0	0	0.084	0.176	0	0.413	0.518
DLG3	NCALD	9606.ENSP00000363480	9606.ENSP00000379256	0	0	0	0	0.062	0.185	0.9	0.058	0.918
DLG3	NRCAM	9606.ENSP00000363480	9606.ENSP00000368314	0	0	0	0	0.061	0.157	0.9	0.258	0.933
DLG3	GRIA1	9606.ENSP00000363480	9606.ENSP00000428994	0	0	0	0	0.063	0.746	0.36	0.643	0.938
DLGAP5	GATA6	9606.ENSP00000247191	9606.ENSP00000269216	0	0	0	0	0	0	0	0.405	0.405
DLGAP5	DTL	9606.ENSP00000247191	9606.ENSP00000355958	0	0	0	0	0.848	0	0	0.088	0.855
DLGAP5	KIF20A	9606.ENSP00000247191	9606.ENSP00000378356	0	0	0	0	0.963	0.056	0	0.493	0.98
DPF3	SMARCD2	9606.ENSP00000479526	9606.ENSP00000392617	0	0	0	0	0.078	0.816	0.8	0.565	0.983
DPP7	DSN1	9606.ENSP00000360635	9606.ENSP00000389810	0	0	0	0	0	0	0.9	0	0.9
DPYSL3	VEGFA	9606.ENSP00000343690	9606.ENSP00000478570	0	0	0	0	0	0	0	0.554	0.554
DPYSL3	INA	9606.ENSP00000343690	9606.ENSP00000358865	0	0	0	0	0.114	0	0	0.603	0.634
DRAM1	TP53I3	9606.ENSP00000258534	9606.ENSP00000238721	0	0	0	0	0	0	0	0.406	0.406
DRAM1	SESN2	9606.ENSP00000258534	9606.ENSP00000253063	0	0	0	0	0	0	0	0.577	0.577
DSN1	SAT1	9606.ENSP00000389810	9606.ENSP00000368572	0	0	0	0	0	0	0	0.5	0.499
DSN1	KIF20A	9606.ENSP00000389810	9606.ENSP00000378356	0	0	0	0	0.211	0	0	0.423	0.525
DSN1	HMGA1	9606.ENSP00000389810	9606.ENSP00000399888	0	0	0	0	0.076	0	0	0.469	0.488
DSN1	MIS12	9606.ENSP00000389810	9606.ENSP00000484532	0	0	0	0	0.062	0.985	0.9	0.821	0.999
DTL	LIG1	9606.ENSP00000355958	9606.ENSP00000263274	0	0	0	0	0.297	0	0	0.183	0.401
DTL	KIF20A	9606.ENSP00000355958	9606.ENSP00000378356	0	0	0	0	0.808	0	0	0.064	0.813
DUSP5	FOSB	9606.ENSP00000358596	9606.ENSP00000245919	0	0	0	0	0.108	0.111	0	0.338	0.43
DUSP5	GEM	9606.ENSP00000358596	9606.ENSP00000297596	0	0	0	0	0.076	0.129	0	0.412	0.485
DUSP5	SPRY1	9606.ENSP00000358596	9606.ENSP00000481675	0	0	0	0	0.061	0	0	0.51	0.52
DUSP5	ETS1	9606.ENSP00000358596	9606.ENSP00000376436	0	0	0	0	0	0	0	0.531	0.531
DUSP6	SIX1	9606.ENSP00000279488	9606.ENSP00000247182	0	0	0	0	0	0	0	0.566	0.566
DUSP6	IL17RD	9606.ENSP00000279488	9606.ENSP00000296318	0	0	0	0	0	0	0	0.442	0.442
DUSP6	TNS3	9606.ENSP00000279488	9606.ENSP00000312143	0	0	0	0	0	0	0	0.455	0.455
DUSP6	ESM1	9606.ENSP00000279488	9606.ENSP00000370812	0	0	0	0	0.058	0	0	0.446	0.455
DUSP6	SPRY1	9606.ENSP00000279488	9606.ENSP00000481675	0	0	0	0	0.076	0	0	0.582	0.597
DUSP6	ETS1	9606.ENSP00000279488	9606.ENSP00000376436	0	0	0	0	0.051	0	0	0.64	0.644
DUSP6	FOXO1	9606.ENSP00000279488	9606.ENSP00000368880	0	0	0	0	0	0.093	0	0.662	0.681
E2F2	RGCC	9606.ENSP00000355249	9606.ENSP00000368664	0	0	0	0	0.053	0	0	0.425	0.432
ECM1	ECM2	9606.ENSP00000358045	9606.ENSP00000344758	0	0	0	0	0	0	0	0.543	0.543
ECM1	THSD4	9606.ENSP00000358045	9606.ENSP00000347484	0	0	0	0	0.055	0	0	0.415	0.423
ELFN2	TEX2	9606.ENSP00000385277	9606.ENSP00000258991	0	0	0	0	0	0	0	0.466	0.466
ELFN2	RNF157	9606.ENSP00000385277	9606.ENSP00000269391	0	0	0	0	0	0	0	0.482	0.482
ELFN2	SHROOM3	9606.ENSP00000385277	9606.ENSP00000296043	0	0	0	0	0	0	0	0.641	0.641
ENSG00000157654	LPAR1	9606.ENSP00000363654	9606.ENSP00000363553	0	0	0	0	0.088	0.078	0	0.45	0.497
ENSG00000157654	PTBP3	9606.ENSP00000363654	9606.ENSP00000414921	0	0	0	0	0	0	0	0.535	0.535
ENSG00000204176	STX3	9606.ENSP00000363441	9606.ENSP00000338562	0	0	0	0	0	0.3	0	0.599	0.707
ENSG00000204176	ESYT3	9606.ENSP00000363441	9606.ENSP00000374218	0	0	0	0	0	0	0	0.654	0.654
EPHA2	ITGA3	9606.ENSP00000351209	9606.ENSP00000007722	0	0	0	0	0.171	0.382	0	0.16	0.532
EPHA2	MMP2	9606.ENSP00000351209	9606.ENSP00000219070	0	0	0	0	0.098	0	0	0.388	0.424
EPHA2	HGF	9606.ENSP00000351209	9606.ENSP00000222390	0	0	0	0	0	0.174	0.6	0.348	0.765
EPHA2	HSF4	9606.ENSP00000351209	9606.ENSP00000264009	0	0	0	0	0.062	0.098	0	0.524	0.562
EPHA2	FGF18	9606.ENSP00000351209	9606.ENSP00000274625	0	0	0	0	0	0.05	0.6	0	0.603
EPHA2	VCAM1	9606.ENSP00000351209	9606.ENSP00000294728	0	0	0	0	0	0	0	0.502	0.502
EPHA2	EPHB3	9606.ENSP00000351209	9606.ENSP00000332118	0	0	0	0.93	0.065	0.131	0.9	0.657	0.915
EPHA2	SLIT3	9606.ENSP00000351209	9606.ENSP00000332164	0	0	0	0	0	0.123	0	0.682	0.709
EPHA2	PLCB1	9606.ENSP00000351209	9606.ENSP00000338185	0	0	0	0	0	0.185	0.6	0.05	0.663
EPHA2	EPHB4	9606.ENSP00000351209	9606.ENSP00000350896	0	0	0	0.919	0.126	0.128	0.9	0.691	0.921
EPHA2	SDC1	9606.ENSP00000351209	9606.ENSP00000370542	0	0	0	0	0.256	0.12	0	0.176	0.414
EPHA2	SOCS2	9606.ENSP00000351209	9606.ENSP00000481249	0	0	0	0	0	0.082	0	0.429	0.454
EPHA2	SEMA3B	9606.ENSP00000351209	9606.ENSP00000484146	0	0	0	0	0.076	0.059	0	0.445	0.475
EPHA2	PDGFD	9606.ENSP00000351209	9606.ENSP00000376865	0	0	0	0	0	0	0.6	0.108	0.627
EPHA2	PGF	9606.ENSP00000351209	9606.ENSP00000451040	0	0	0	0	0	0	0.6	0.172	0.654
EPHA2	SLIT2	9606.ENSP00000351209	9606.ENSP00000422591	0	0	0	0	0.076	0.123	0	0.637	0.68
EPHA2	VEGFA	9606.ENSP00000351209	9606.ENSP00000478570	0	0	0	0	0.076	0	0.6	0.706	0.882
EPHB3	NTN1	9606.ENSP00000332118	9606.ENSP00000173229	0	0	0	0	0.097	0	0	0.532	0.559
EPHB3	MMP2	9606.ENSP00000332118	9606.ENSP00000219070	0	0	0	0	0.053	0	0.9	0.304	0.928
EPHB3	SLIT3	9606.ENSP00000332118	9606.ENSP00000332164	0	0	0	0	0.061	0.123	0	0.39	0.454
EPHB3	SEMA3B	9606.ENSP00000332118	9606.ENSP00000484146	0	0	0	0	0.07	0.059	0	0.484	0.509
EPHB3	EPHB4	9606.ENSP00000332118	9606.ENSP00000350896	0	0	0	0.959	0.061	0	0.9	0.77	0.905
EPHB4	NTN1	9606.ENSP00000350896	9606.ENSP00000173229	0	0	0	0	0.063	0	0	0.482	0.494
EPHB4	MMP2	9606.ENSP00000350896	9606.ENSP00000219070	0	0	0	0	0.091	0	0.9	0.278	0.928
EPHB4	WNT2	9606.ENSP00000350896	9606.ENSP00000265441	0	0	0	0	0	0.085	0	0.502	0.525
EPHB4	RHOJ	9606.ENSP00000350896	9606.ENSP00000316729	0	0	0	0	0.061	0.16	0	0.488	0.561
EPHB4	SLIT3	9606.ENSP00000350896	9606.ENSP00000332164	0	0	0	0	0.062	0.123	0	0.342	0.411
EPHB4	SEMA3B	9606.ENSP00000350896	9606.ENSP00000484146	0	0	0	0	0.063	0.059	0	0.482	0.504
EPHB4	VEGFA	9606.ENSP00000350896	9606.ENSP00000478570	0	0	0	0	0.061	0	0	0.561	0.57
EPSTI1	MX1	9606.ENSP00000318982	9606.ENSP00000381601	0	0	0	0	0.335	0	0	0.45	0.618
ESM1	TNS3	9606.ENSP00000370812	9606.ENSP00000312143	0	0	0	0	0.058	0	0	0.464	0.473
ESM1	VEGFA	9606.ENSP00000370812	9606.ENSP00000478570	0	0	0	0	0.081	0	0	0.708	0.72
ESYT3	TRAK1	9606.ENSP00000374218	9606.ENSP00000328998	0	0	0	0	0	0	0	0.421	0.421
ETS1	MMP2	9606.ENSP00000376436	9606.ENSP00000219070	0	0	0	0	0.061	0	0	0.455	0.466
ETS1	RHOB	9606.ENSP00000376436	9606.ENSP00000272233	0	0	0	0	0	0.064	0	0.503	0.515
ETS1	NFIL3	9606.ENSP00000376436	9606.ENSP00000297689	0	0	0	0	0	0.05	0	0.441	0.446
ETS1	PRDM1	9606.ENSP00000376436	9606.ENSP00000358092	0	0	0	0	0.071	0.263	0	0.443	0.585
ETS1	RUNX2	9606.ENSP00000376436	9606.ENSP00000360493	0	0	0	0	0.063	0.827	0	0.431	0.9
ETS1	ITPR3	9606.ENSP00000376436	9606.ENSP00000363435	0	0	0	0	0.069	0	0	0.433	0.45
ETS1	KLF4	9606.ENSP00000376436	9606.ENSP00000363804	0	0	0	0	0.061	0.064	0	0.391	0.418
ETS1	FOXO1	9606.ENSP00000376436	9606.ENSP00000368880	0	0	0	0	0.061	0.732	0	0.642	0.902
ETS1	HTATIP2	9606.ENSP00000376436	9606.ENSP00000392985	0	0	0	0	0	0.379	0	0.092	0.412
ETS1	VEGFA	9606.ENSP00000376436	9606.ENSP00000478570	0	0	0	0	0	0	0	0.764	0.764
EVA1C	HS6ST1	9606.ENSP00000300255	9606.ENSP00000259241	0	0	0	0	0	0	0	0.526	0.526
EVA1C	SLIT3	9606.ENSP00000300255	9606.ENSP00000332164	0	0	0	0	0.062	0.191	0	0.284	0.409
EVA1C	SLC2A10	9606.ENSP00000300255	9606.ENSP00000352216	0	0	0	0	0	0	0	0.46	0.46
F3	MMP2	9606.ENSP00000334145	9606.ENSP00000219070	0	0	0	0	0.061	0	0	0.408	0.42
F3	PLAT	9606.ENSP00000334145	9606.ENSP00000220809	0	0	0	0	0.076	0	0	0.788	0.795
F3	TFPI2	9606.ENSP00000334145	9606.ENSP00000222543	0	0	0	0	0.063	0	0	0.749	0.755
F3	MFGE8	9606.ENSP00000334145	9606.ENSP00000268150	0	0	0	0	0.063	0	0	0.398	0.411
F3	VCAM1	9606.ENSP00000334145	9606.ENSP00000294728	0	0	0	0	0.061	0	0	0.681	0.688
F3	PTX3	9606.ENSP00000334145	9606.ENSP00000295927	0	0	0	0	0.063	0	0	0.654	0.662
F3	PGF	9606.ENSP00000334145	9606.ENSP00000451040	0	0	0	0	0	0	0	0.4	0.4
F3	PLAUR	9606.ENSP00000334145	9606.ENSP00000339328	0	0	0	0	0.061	0	0	0.412	0.424
F3	VEGFA	9606.ENSP00000334145	9606.ENSP00000478570	0	0	0	0	0.061	0	0	0.81	0.814
FADS2	SQLE	9606.ENSP00000278840	9606.ENSP00000265896	0.059	0	0	0	0.092	0	0	0.419	0.461
FAM110A	LRFN5	9606.ENSP00000354163	9606.ENSP00000298119	0	0	0	0	0	0	0	0.424	0.424
FAM20A	FSTL3	9606.ENSP00000468308	9606.ENSP00000166139	0	0	0	0	0	0	0.9	0.073	0.903
FAM20A	IGFBP5	9606.ENSP00000468308	9606.ENSP00000233813	0	0	0	0	0.061	0	0.9	0	0.902
FAM20A	STC2	9606.ENSP00000468308	9606.ENSP00000265087	0	0	0	0	0.063	0	0.9	0.202	0.918
FAM20A	MFGE8	9606.ENSP00000468308	9606.ENSP00000268150	0	0	0	0	0.061	0	0.9	0	0.902
FAM20A	PRSS23	9606.ENSP00000468308	9606.ENSP00000280258	0	0	0	0	0.061	0	0.9	0.193	0.917
FAM20A	MFI2	9606.ENSP00000468308	9606.ENSP00000296350	0	0	0	0	0	0	0.9	0	0.9
FAM20A	FAM20C	9606.ENSP00000468308	9606.ENSP00000322323	0	0	0	0.915	0.062	0.872	0.9	0.967	0.988
FAM20A	GAS6	9606.ENSP00000468308	9606.ENSP00000331831	0	0	0	0	0.062	0	0.9	0.098	0.908
FAM20A	GPC3	9606.ENSP00000468308	9606.ENSP00000377836	0	0	0	0	0	0	0.9	0	0.9
FAM20A	GPR68	9606.ENSP00000468308	9606.ENSP00000434045	0	0	0	0	0	0	0	0.443	0.443
FAM20C	FSTL3	9606.ENSP00000322323	9606.ENSP00000166139	0	0	0	0	0.1	0	0.9	0.14	0.915
FAM20C	IGFBP5	9606.ENSP00000322323	9606.ENSP00000233813	0	0	0	0	0.088	0.358	0.9	0.058	0.937
FAM20C	STC2	9606.ENSP00000322323	9606.ENSP00000265087	0	0	0	0	0.09	0.358	0.9	0.177	0.945
FAM20C	MFGE8	9606.ENSP00000322323	9606.ENSP00000268150	0	0	0	0	0.069	0	0.9	0.079	0.906
FAM20C	PRSS23	9606.ENSP00000322323	9606.ENSP00000280258	0	0	0	0	0.046	0	0.9	0	0.9
FAM20C	MFI2	9606.ENSP00000322323	9606.ENSP00000296350	0	0	0	0	0	0	0.9	0	0.9
FAM20C	MT-ND6	9606.ENSP00000322323	9606.ENSP00000354665	0	0	0	0	0	0	0	0.642	0.642
FAM20C	MT-ATP6	9606.ENSP00000322323	9606.ENSP00000354632	0	0	0	0	0	0	0	0.701	0.701
FAM20C	GPC3	9606.ENSP00000322323	9606.ENSP00000377836	0	0	0	0	0	0	0.9	0	0.9
FAM20C	GAS6	9606.ENSP00000322323	9606.ENSP00000331831	0	0	0	0	0.166	0	0.9	0.046	0.913
FAM50B	SLC22A23	9606.ENSP00000369627	9606.ENSP00000385028	0	0	0	0	0	0.064	0	0.421	0.434
FBN2	ITGA5	9606.ENSP00000424571	9606.ENSP00000293379	0	0	0	0	0.119	0.103	0.9	0.069	0.916
FBN2	SLC2A10	9606.ENSP00000424571	9606.ENSP00000352216	0	0	0	0	0	0	0	0.527	0.527
FBXL22	RNF144B	9606.ENSP00000353794	9606.ENSP00000259939	0	0	0	0	0.062	0	0.9	0	0.902
FBXL22	KLHL25	9606.ENSP00000353794	9606.ENSP00000336800	0	0	0	0	0.061	0	0.9	0.206	0.918
FBXL22	SOCS2	9606.ENSP00000353794	9606.ENSP00000481249	0	0	0	0	0	0	0.9	0	0.9
FBXL22	RNF217	9606.ENSP00000353794	9606.ENSP00000428698	0	0	0	0	0.062	0	0.9	0	0.902
FBXL22	FBXO32	9606.ENSP00000353794	9606.ENSP00000428205	0	0	0	0	0.052	0	0.9	0.142	0.911
FBXO32	RNF144B	9606.ENSP00000428205	9606.ENSP00000259939	0	0	0	0	0	0	0.9	0.055	0.901
FBXO32	KLHL25	9606.ENSP00000428205	9606.ENSP00000336800	0	0	0	0	0	0	0.9	0	0.9
FBXO32	FOXO1	9606.ENSP00000428205	9606.ENSP00000368880	0	0	0	0	0	0	0	0.745	0.745
FBXO32	SOCS2	9606.ENSP00000428205	9606.ENSP00000481249	0	0	0	0	0	0	0.9	0.067	0.902
FBXO32	RNF217	9606.ENSP00000428205	9606.ENSP00000428698	0	0	0	0	0.061	0	0.9	0.055	0.903
FGF18	HGF	9606.ENSP00000274625	9606.ENSP00000222390	0	0	0	0	0	0	0	0.622	0.622
FGF18	LIF	9606.ENSP00000274625	9606.ENSP00000249075	0	0	0	0	0	0	0	0.46	0.46
FGF18	PGF	9606.ENSP00000274625	9606.ENSP00000451040	0	0	0	0	0	0	0	0.432	0.432
FGF18	RUNX2	9606.ENSP00000274625	9606.ENSP00000360493	0	0	0	0	0	0	0	0.54	0.54
FGF18	NOG	9606.ENSP00000274625	9606.ENSP00000328181	0	0	0	0	0.061	0	0	0.64	0.648
FIBCD1	ITGA8	9606.ENSP00000361413	9606.ENSP00000367316	0	0	0	0	0	0	0	0.517	0.517
FKBP5	PHLPP1	9606.ENSP00000444810	9606.ENSP00000262719	0	0	0	0	0	0.348	0	0.794	0.86
FKBP5	TANC1	9606.ENSP00000444810	9606.ENSP00000263635	0	0	0	0	0.055	0.051	0	0.539	0.55
FKBP5	RHOB	9606.ENSP00000444810	9606.ENSP00000272233	0	0	0	0	0	0	0	0.434	0.434
FKBP5	MAPT	9606.ENSP00000444810	9606.ENSP00000340820	0	0	0	0	0	0.434	0	0.314	0.595
FKBP5	TSC22D3	9606.ENSP00000444810	9606.ENSP00000361458	0	0	0	0	0.101	0	0	0.67	0.69
FKBP5	NKX3-1	9606.ENSP00000444810	9606.ENSP00000370253	0	0	0	0	0	0.052	0	0.614	0.618
FKBP5	LGI2	9606.ENSP00000444810	9606.ENSP00000371548	0	0	0	0	0	0	0	0.641	0.641
FLI1	PHGDH	9606.ENSP00000433488	9606.ENSP00000358417	0	0	0	0	0	0	0	0.641	0.641
FLI1	RUNX2	9606.ENSP00000433488	9606.ENSP00000360493	0	0	0	0	0.06	0.368	0	0.097	0.416
FLI1	VEGFA	9606.ENSP00000433488	9606.ENSP00000478570	0	0	0	0	0	0	0	0.453	0.453
FOSB	MECOM	9606.ENSP00000245919	9606.ENSP00000264674	0	0	0	0	0	0.405	0	0.045	0.407
FOSB	KLF4	9606.ENSP00000245919	9606.ENSP00000363804	0	0	0	0	0.212	0.073	0	0.286	0.433
FOSB	MAFF	9606.ENSP00000245919	9606.ENSP00000345393	0	0	0	0	0.13	0.055	0	0.417	0.479
FOSB	ZFP36	9606.ENSP00000245919	9606.ENSP00000469647	0	0	0	0	0.625	0	0	0.386	0.76
FOXO1	NOV	9606.ENSP00000368880	9606.ENSP00000259526	0	0	0	0	0	0	0	0.468	0.468
FOXO1	PHLPP1	9606.ENSP00000368880	9606.ENSP00000262719	0	0	0	0	0	0.085	0	0.386	0.414
FOXO1	IL7	9606.ENSP00000368880	9606.ENSP00000263851	0	0	0	0	0	0	0	0.46	0.46
FOXO1	WNT2	9606.ENSP00000368880	9606.ENSP00000265441	0	0	0	0	0	0.082	0	0.378	0.405
FOXO1	VCAM1	9606.ENSP00000368880	9606.ENSP00000294728	0	0	0	0	0	0	0	0.553	0.553
FOXO1	TNFRSF11B	9606.ENSP00000368880	9606.ENSP00000297350	0	0	0	0	0	0	0	0.52	0.52
FOXO1	GLUL	9606.ENSP00000368880	9606.ENSP00000307900	0	0	0	0	0	0	0	0.447	0.447
FOXO1	TFEB	9606.ENSP00000368880	9606.ENSP00000351742	0	0	0	0	0	0.052	0	0.708	0.712
FOXO1	PRDM1	9606.ENSP00000368880	9606.ENSP00000358092	0	0	0	0	0	0.051	0	0.425	0.431
FOXO1	RUNX2	9606.ENSP00000368880	9606.ENSP00000360493	0	0	0	0	0.061	0.053	0	0.672	0.684
FOXO1	KLF4	9606.ENSP00000368880	9606.ENSP00000363804	0	0	0	0	0	0.108	0	0.394	0.437
FOXO1	IRS2	9606.ENSP00000368880	9606.ENSP00000365016	0	0	0	0	0.061	0.08	0	0.816	0.827
FOXO1	SLC2A1	9606.ENSP00000368880	9606.ENSP00000416293	0	0	0	0	0	0	0	0.401	0.4
FOXO1	THRB	9606.ENSP00000368880	9606.ENSP00000379904	0	0	0	0	0	0.349	0	0.208	0.462
FOXO1	NKX3-1	9606.ENSP00000368880	9606.ENSP00000370253	0	0	0	0	0	0.111	0	0.578	0.609
FOXO1	VEGFA	9606.ENSP00000368880	9606.ENSP00000478570	0	0	0	0	0	0	0	0.707	0.707
FOXO1	SOD2	9606.ENSP00000368880	9606.ENSP00000446252	0	0	0	0	0	0	0	0.737	0.738
FRAS1	ITGA3	9606.ENSP00000326330	9606.ENSP00000007722	0	0	0	0	0.097	0	0	0.407	0.442
FRAS1	SIX1	9606.ENSP00000326330	9606.ENSP00000247182	0	0	0	0	0.061	0	0	0.39	0.402
FRAS1	LGR4	9606.ENSP00000326330	9606.ENSP00000368516	0	0	0	0	0.11	0.267	0	0.17	0.411
FRAS1	MEGF6	9606.ENSP00000326330	9606.ENSP00000348982	0	0	0	0	0.118	0.05	0	0.357	0.414
FRAS1	PPP1R14C	9606.ENSP00000326330	9606.ENSP00000355260	0	0	0	0	0	0	0	0.416	0.416
FRAS1	ITGA8	9606.ENSP00000326330	9606.ENSP00000367316	0	0	0	0	0.079	0	0	0.5	0.52
FRZB	WNT2	9606.ENSP00000295113	9606.ENSP00000265441	0	0	0	0	0.065	0.262	0	0.647	0.735
FRZB	WNT9A	9606.ENSP00000295113	9606.ENSP00000272164	0	0	0	0	0.061	0.262	0	0.649	0.736
FRZB	TNFRSF11B	9606.ENSP00000295113	9606.ENSP00000297350	0	0	0	0	0.06	0	0	0.391	0.403
FRZB	TRABD2A	9606.ENSP00000295113	9606.ENSP00000387075	0	0	0	0	0.053	0	0	0.398	0.405
FRZB	ROR2	9606.ENSP00000295113	9606.ENSP00000364860	0	0	0	0	0.069	0.19	0	0.311	0.435
FRZB	RUNX2	9606.ENSP00000295113	9606.ENSP00000360493	0	0	0	0	0.061	0	0	0.471	0.482
FSTL3	PAPPA2	9606.ENSP00000166139	9606.ENSP00000356634	0	0	0	0	0	0	0	0.448	0.448
FSTL3	MFI2	9606.ENSP00000166139	9606.ENSP00000296350	0	0	0	0	0	0	0.9	0.088	0.904
FSTL3	PRSS23	9606.ENSP00000166139	9606.ENSP00000280258	0	0	0	0	0.082	0	0.9	0	0.904
FSTL3	GPC3	9606.ENSP00000166139	9606.ENSP00000377836	0	0	0	0	0.056	0	0.9	0.097	0.907
FSTL3	MFGE8	9606.ENSP00000166139	9606.ENSP00000268150	0	0	0	0	0.07	0	0.9	0.098	0.908
FSTL3	GAS6	9606.ENSP00000166139	9606.ENSP00000331831	0	0	0	0	0.156	0	0.9	0	0.911
FSTL3	IGFBP5	9606.ENSP00000166139	9606.ENSP00000233813	0	0	0	0	0.063	0	0.9	0.137	0.912
FSTL3	STC2	9606.ENSP00000166139	9606.ENSP00000265087	0	0	0	0	0.098	0	0.9	0.173	0.918
FZD7	WNT2	9606.ENSP00000286201	9606.ENSP00000265441	0	0	0	0	0.049	0.336	0.9	0.6	0.971
FZD7	WNT9A	9606.ENSP00000286201	9606.ENSP00000272164	0	0	0	0	0.061	0.262	0.9	0.635	0.971
FZD7	LGR4	9606.ENSP00000286201	9606.ENSP00000368516	0	0	0	0	0.098	0	0	0.427	0.461
FZD7	PRICKLE2	9606.ENSP00000286201	9606.ENSP00000295902	0	0	0	0	0.071	0.157	0	0.415	0.502
FZD7	ROR2	9606.ENSP00000286201	9606.ENSP00000364860	0	0	0	0	0.109	0.19	0.9	0.449	0.954
GALNT1	LMOD1	9606.ENSP00000269195	9606.ENSP00000356257	0	0	0	0	0.055	0	0	0.469	0.476
GALNT1	GCNT1	9606.ENSP00000269195	9606.ENSP00000415454	0	0	0	0	0	0	0.65	0.423	0.789
GALNT1	RAB6B	9606.ENSP00000269195	9606.ENSP00000285208	0	0	0	0	0.062	0	0.9	0.048	0.902
GALNT10	GCNT1	9606.ENSP00000297107	9606.ENSP00000415454	0	0	0	0	0	0	0.65	0.296	0.743
GALNT12	GCNT1	9606.ENSP00000364150	9606.ENSP00000415454	0	0	0	0	0	0	0.65	0.328	0.755
GALNT16	SH2D4A	9606.ENSP00000336729	9606.ENSP00000265807	0	0	0	0	0	0	0	0.545	0.545
GALNT16	GCNT1	9606.ENSP00000336729	9606.ENSP00000415454	0	0	0	0	0	0	0.65	0.437	0.794
GAS6	HGF	9606.ENSP00000331831	9606.ENSP00000222390	0	0	0	0	0.065	0	0.9	0.575	0.956
GAS6	MGP	9606.ENSP00000331831	9606.ENSP00000228938	0	0	0	0	0.063	0	0	0.491	0.502
GAS6	LAMA4	9606.ENSP00000331831	9606.ENSP00000230538	0	0	0	0	0.07	0	0	0.419	0.437
GAS6	SPARC	9606.ENSP00000331831	9606.ENSP00000231061	0	0	0	0	0.115	0	0.9	0.093	0.912
GAS6	IGFBP5	9606.ENSP00000331831	9606.ENSP00000233813	0	0	0	0	0.096	0	0.9	0.057	0.907
GAS6	STC2	9606.ENSP00000331831	9606.ENSP00000265087	0	0	0	0	0.069	0	0.9	0	0.902
GAS6	MFGE8	9606.ENSP00000331831	9606.ENSP00000268150	0	0	0	0	0.085	0	0.9	0.756	0.975
GAS6	PRSS23	9606.ENSP00000331831	9606.ENSP00000280258	0	0	0	0	0.083	0	0.9	0.05	0.905
GAS6	MFI2	9606.ENSP00000331831	9606.ENSP00000296350	0	0	0	0	0	0	0.9	0	0.9
GAS6	PAPLN	9606.ENSP00000331831	9606.ENSP00000345395	0	0	0	0	0.061	0	0	0.44	0.452
GAS6	TOR4A	9606.ENSP00000331831	9606.ENSP00000350102	0	0	0	0	0.065	0	0.9	0	0.902
GAS6	GPC3	9606.ENSP00000331831	9606.ENSP00000377836	0	0	0	0	0.061	0	0.9	0.062	0.904
GAS6	VEGFA	9606.ENSP00000331831	9606.ENSP00000478570	0	0	0	0	0.069	0	0.9	0.354	0.934
GATA6	LMCD1	9606.ENSP00000269216	9606.ENSP00000157600	0	0	0	0	0	0.263	0.9	0.346	0.947
GATA6	SIX1	9606.ENSP00000269216	9606.ENSP00000247182	0	0	0	0	0	0	0	0.431	0.431
GATA6	LIF	9606.ENSP00000269216	9606.ENSP00000249075	0	0	0	0	0.076	0	0	0.484	0.503
GATA6	TBX3	9606.ENSP00000269216	9606.ENSP00000257566	0	0	0	0	0.188	0.085	0	0.63	0.701
GATA6	WNT2	9606.ENSP00000269216	9606.ENSP00000265441	0	0	0	0	0.062	0.084	0	0.392	0.432
GATA6	GLUL	9606.ENSP00000269216	9606.ENSP00000307900	0	0	0	0	0.061	0	0	0.426	0.437
GATA6	RUNX2	9606.ENSP00000269216	9606.ENSP00000360493	0	0	0	0	0	0.26	0	0.278	0.443
GATA6	HAND2	9606.ENSP00000269216	9606.ENSP00000352565	0	0	0	0	0.096	0.058	0	0.607	0.636
GATA6	KLF4	9606.ENSP00000269216	9606.ENSP00000363804	0	0	0	0	0.076	0.078	0	0.613	0.642
GCNT1	ST8SIA4	9606.ENSP00000415454	9606.ENSP00000231461	0	0	0	0	0	0	0	0.561	0.561
GCNT1	HS6ST1	9606.ENSP00000415454	9606.ENSP00000259241	0	0	0	0	0	0	0	0.45	0.45
GCNT1	HSF4	9606.ENSP00000415454	9606.ENSP00000264009	0	0	0	0	0.061	0	0	0.479	0.489
GCNT1	WBSCR17	9606.ENSP00000415454	9606.ENSP00000329654	0	0	0	0	0	0	0.65	0.131	0.683
GFRA1	HGF	9606.ENSP00000347591	9606.ENSP00000222390	0	0	0	0	0	0	0	0.469	0.469
GFRA1	IRS2	9606.ENSP00000347591	9606.ENSP00000365016	0	0	0	0	0	0	0.9	0	0.9
GJA1	MMP2	9606.ENSP00000282561	9606.ENSP00000219070	0	0	0	0	0.228	0	0	0.418	0.531
GJA1	SPARC	9606.ENSP00000282561	9606.ENSP00000231061	0	0	0	0	0.285	0	0	0.292	0.472
GJA1	TBX3	9606.ENSP00000282561	9606.ENSP00000257566	0	0	0	0	0.077	0	0	0.536	0.553
GJA1	NT5E	9606.ENSP00000282561	9606.ENSP00000257770	0	0	0	0	0	0.12	0	0.398	0.447
GJA1	NOV	9606.ENSP00000282561	9606.ENSP00000259526	0	0	0	0	0	0.379	0	0.636	0.764
GJA1	WNT2	9606.ENSP00000282561	9606.ENSP00000265441	0	0	0	0	0.071	0	0	0.499	0.516
GJA1	ITGA5	9606.ENSP00000282561	9606.ENSP00000293379	0	0	0	0	0.057	0.299	0	0.173	0.406
GJA1	RUNX2	9606.ENSP00000282561	9606.ENSP00000360493	0	0	0	0	0	0	0	0.443	0.443
GJA1	HAND2	9606.ENSP00000282561	9606.ENSP00000352565	0	0	0	0	0.069	0	0	0.426	0.443
GJA1	GLUL	9606.ENSP00000282561	9606.ENSP00000307900	0	0	0	0	0.061	0	0	0.435	0.447
GJA1	OXTR	9606.ENSP00000282561	9606.ENSP00000324270	0	0	0	0	0	0	0	0.543	0.543
GJA1	ITPR3	9606.ENSP00000282561	9606.ENSP00000363435	0	0	0	0	0	0	0	0.558	0.558
GJA1	MDK	9606.ENSP00000282561	9606.ENSP00000385451	0	0	0	0	0.095	0	0	0.547	0.573
GJA1	VEGFA	9606.ENSP00000282561	9606.ENSP00000478570	0	0	0	0	0	0	0	0.755	0.755
GLIPR2	SYNE2	9606.ENSP00000367196	9606.ENSP00000350719	0	0	0	0	0	0	0	0.465	0.465
GLS	GLUL	9606.ENSP00000317379	9606.ENSP00000307900	0.166	0	0	0	0	0	0.9	0.691	0.972
GLS	SLC16A3	9606.ENSP00000317379	9606.ENSP00000463978	0	0	0	0	0	0	0	0.469	0.469
GLS	PHGDH	9606.ENSP00000317379	9606.ENSP00000358417	0.069	0	0	0	0	0	0	0.473	0.488
GLS	SLC2A1	9606.ENSP00000317379	9606.ENSP00000416293	0	0	0	0	0	0.05	0	0.505	0.51
GLUL	PHGDH	9606.ENSP00000307900	9606.ENSP00000358417	0	0	0	0	0.062	0	0	0.491	0.502
GLUL	SOD2	9606.ENSP00000307900	9606.ENSP00000446252	0	0	0	0	0	0	0	0.506	0.506
GLUL	GPC3	9606.ENSP00000307900	9606.ENSP00000377836	0	0	0	0	0	0	0	0.587	0.587
GNB2L1	IPO5	9606.ENSP00000426909	9606.ENSP00000261574	0	0	0	0	0.237	0.079	0	0.227	0.409
GNB2L1	SLC9A3R1	9606.ENSP00000426909	9606.ENSP00000262613	0	0	0	0	0	0.379	0	0.282	0.535
GNB2L1	PRKCH	9606.ENSP00000426909	9606.ENSP00000329127	0	0	0	0	0.042	0.332	0	0.313	0.521
GNB2L1	NUDT4	9606.ENSP00000426909	9606.ENSP00000338352	0	0	0	0	0.087	0.379	0	0.044	0.41
GNB2L1	KCNQ5	9606.ENSP00000426909	9606.ENSP00000345055	0	0	0	0	0.19	0.301	0	0.05	0.415
GNB2L1	KCNG1	9606.ENSP00000426909	9606.ENSP00000360626	0	0	0	0	0.19	0.301	0	0.044	0.411
GNB2L1	SAT1	9606.ENSP00000426909	9606.ENSP00000368572	0	0	0	0	0.063	0.379	0	0.321	0.57
GNB2L1	KCNS3	9606.ENSP00000426909	9606.ENSP00000385968	0	0	0	0	0.19	0.301	0	0.106	0.45
GNB2L1	SLC9A7	9606.ENSP00000426909	9606.ENSP00000480916	0	0	0	0	0	0.05	0	0.646	0.649
GOSR2	STX3	9606.ENSP00000225567	9606.ENSP00000338562	0	0	0	0	0.063	0.264	0.54	0.345	0.764
GOSR2	GRIA1	9606.ENSP00000225567	9606.ENSP00000428994	0	0	0	0	0	0	0.9	0	0.9
GPC3	HGF	9606.ENSP00000377836	9606.ENSP00000222390	0	0	0	0	0	0	0	0.597	0.597
GPC3	IGFBP5	9606.ENSP00000377836	9606.ENSP00000233813	0	0	0	0	0.089	0	0.9	0.145	0.915
GPC3	HS6ST1	9606.ENSP00000377836	9606.ENSP00000259241	0	0	0	0	0	0	0.9	0.523	0.95
GPC3	TNFRSF8	9606.ENSP00000377836	9606.ENSP00000263932	0	0	0	0	0	0	0	0.423	0.422
GPC3	STC2	9606.ENSP00000377836	9606.ENSP00000265087	0	0	0	0	0.077	0	0.9	0.089	0.908
GPC3	WNT2	9606.ENSP00000377836	9606.ENSP00000265441	0	0	0	0	0.054	0.184	0.6	0.306	0.757
GPC3	MFGE8	9606.ENSP00000377836	9606.ENSP00000268150	0	0	0	0	0.069	0	0.9	0.051	0.903
GPC3	WNT9A	9606.ENSP00000377836	9606.ENSP00000272164	0	0	0	0	0	0.184	0.6	0.247	0.732
GPC3	PRSS23	9606.ENSP00000377836	9606.ENSP00000280258	0	0	0	0	0	0	0.9	0	0.9
GPC3	MFI2	9606.ENSP00000377836	9606.ENSP00000296350	0	0	0	0	0	0	0.9	0.056	0.901
GPC3	GPC6	9606.ENSP00000377836	9606.ENSP00000366246	0	0	0	0.688	0.111	0.185	0.9	0.739	0.939
GPC3	SDC1	9606.ENSP00000377836	9606.ENSP00000370542	0	0	0	0	0.069	0	0.9	0.654	0.965
GPC3	VEGFA	9606.ENSP00000377836	9606.ENSP00000478570	0	0	0	0	0	0	0	0.429	0.429
GPC3	MDK	9606.ENSP00000377836	9606.ENSP00000385451	0	0	0	0	0.14	0	0	0.444	0.501
GPC6	HS6ST1	9606.ENSP00000366246	9606.ENSP00000259241	0	0	0	0	0	0	0.9	0.457	0.943
GPC6	PTPRF	9606.ENSP00000366246	9606.ENSP00000353030	0	0	0	0	0.108	0.183	0	0.366	0.498
GPC6	SDC1	9606.ENSP00000366246	9606.ENSP00000370542	0	0	0	0	0.092	0	0.9	0.69	0.969
GPD1L	KCNE4	9606.ENSP00000282541	9606.ENSP00000281830	0	0	0	0	0	0	0	0.647	0.647
GPD1L	TXNRD1	9606.ENSP00000282541	9606.ENSP00000434516	0.337	0	0	0	0.117	0.052	0	0.102	0.434
GPD1L	PHGDH	9606.ENSP00000282541	9606.ENSP00000358417	0.041	0	0	0	0.063	0.416	0	0.203	0.526
GPD1L	LPIN3	9606.ENSP00000282541	9606.ENSP00000362354	0	0	0	0	0.064	0	0.6	0.095	0.631
GPD1L	KCNE3	9606.ENSP00000282541	9606.ENSP00000310557	0	0	0	0	0	0	0	0.782	0.782
GPER1	OPRL1	9606.ENSP00000380281	9606.ENSP00000336764	0	0	0	0.664	0.062	0	0.9	0.325	0.911
GPER1	RUNX2	9606.ENSP00000380281	9606.ENSP00000360493	0	0	0	0	0	0	0	0.482	0.482
GPER1	LPAR1	9606.ENSP00000380281	9606.ENSP00000363553	0	0	0	0	0	0	0.9	0.153	0.911
GPER1	S1PR3	9606.ENSP00000380281	9606.ENSP00000365006	0	0	0	0	0	0	0.9	0.111	0.907
GPER1	LPAR2	9606.ENSP00000380281	9606.ENSP00000443256	0	0	0	0	0	0	0.9	0.047	0.9
GPNMB	TFEB	9606.ENSP00000371420	9606.ENSP00000351742	0	0	0	0	0	0.326	0	0.195	0.434
GPNMB	SYT11	9606.ENSP00000371420	9606.ENSP00000357307	0	0	0	0	0.051	0	0	0.441	0.446
GPNMB	NEFL	9606.ENSP00000371420	9606.ENSP00000482169	0	0	0	0	0	0	0	0.403	0.403
GPNMB	SYT12	9606.ENSP00000371420	9606.ENSP00000377520	0	0	0	0	0.051	0	0	0.443	0.448
GPR56	MMRN2	9606.ENSP00000455215	9606.ENSP00000361097	0	0	0	0	0.062	0	0	0.644	0.651
GPR56	PDGFD	9606.ENSP00000455215	9606.ENSP00000376865	0	0	0	0	0	0	0	0.532	0.532
GPR56	GPR68	9606.ENSP00000455215	9606.ENSP00000434045	0	0	0	0	0	0	0	0.412	0.412
GPR68	OXTR	9606.ENSP00000434045	9606.ENSP00000324270	0	0	0	0	0	0	0.9	0	0.9
GPR68	PLCB1	9606.ENSP00000434045	9606.ENSP00000338185	0	0	0	0	0	0	0.9	0	0.9
GPR68	LPAR1	9606.ENSP00000434045	9606.ENSP00000363553	0	0	0	0	0	0	0.9	0.168	0.913
GPR68	MAP3K4	9606.ENSP00000434045	9606.ENSP00000375986	0	0	0	0	0	0	0	0.744	0.744
GPR68	LPAR2	9606.ENSP00000434045	9606.ENSP00000443256	0	0	0	0	0	0	0.9	0.118	0.908
GPRIN1	MLPH	9606.ENSP00000305839	9606.ENSP00000264605	0	0	0	0	0	0	0	0.558	0.558
GRAMD3	STEAP4	9606.ENSP00000426120	9606.ENSP00000369419	0	0	0	0	0.061	0	0	0.413	0.425
GRIA1	LRFN1	9606.ENSP00000428994	9606.ENSP00000248668	0	0	0	0	0.062	0.054	0.9	0.304	0.93
GRIA1	TANC1	9606.ENSP00000428994	9606.ENSP00000263635	0	0	0	0	0	0.432	0	0.506	0.707
GRIA1	PPFIBP2	9606.ENSP00000428994	9606.ENSP00000299492	0	0	0	0	0	0	0	0.446	0.446
GRIA1	NLGN2	9606.ENSP00000428994	9606.ENSP00000305288	0	0	0	0	0.088	0	0	0.492	0.517
GRIA1	MAPT	9606.ENSP00000428994	9606.ENSP00000340820	0	0	0	0	0.172	0.064	0	0.378	0.476
GRIA1	MAP2	9606.ENSP00000428994	9606.ENSP00000353508	0	0	0	0	0.232	0.064	0	0.494	0.605
GRIA1	NRP2	9606.ENSP00000428994	9606.ENSP00000353582	0	0	0	0	0	0	0	0.434	0.434
GRIA1	INA	9606.ENSP00000428994	9606.ENSP00000358865	0	0	0	0	0.158	0.056	0	0.487	0.557
GRIA1	NEFL	9606.ENSP00000428994	9606.ENSP00000482169	0	0	0	0	0.2	0.056	0.9	0.243	0.935
HAND2	TBX3	9606.ENSP00000352565	9606.ENSP00000257566	0	0	0	0	0.088	0.05	0	0.434	0.467
HAND2	TSLP	9606.ENSP00000352565	9606.ENSP00000339804	0	0	0	0	0	0	0	0.484	0.483
HGF	ITGA3	9606.ENSP00000222390	9606.ENSP00000007722	0	0	0	0	0	0	0.9	0.128	0.909
HGF	MMP2	9606.ENSP00000222390	9606.ENSP00000219070	0	0	0	0	0.088	0	0	0.633	0.651
HGF	NRCAM	9606.ENSP00000222390	9606.ENSP00000368314	0	0	0	0	0	0	0	0.403	0.403
HGF	MDK	9606.ENSP00000222390	9606.ENSP00000385451	0	0	0	0	0	0	0	0.413	0.413
HGF	PRDM16	9606.ENSP00000222390	9606.ENSP00000270722	0	0	0	0	0	0	0	0.429	0.429
HGF	NRP2	9606.ENSP00000222390	9606.ENSP00000353582	0	0	0	0	0.062	0	0	0.43	0.443
HGF	SEMA3B	9606.ENSP00000222390	9606.ENSP00000484146	0	0	0	0	0	0	0	0.478	0.478
HGF	SLC2A1	9606.ENSP00000222390	9606.ENSP00000416293	0	0	0	0	0	0	0	0.558	0.558
HGF	NT5E	9606.ENSP00000222390	9606.ENSP00000257770	0	0	0	0	0	0	0	0.572	0.572
HGF	WNT2	9606.ENSP00000222390	9606.ENSP00000265441	0	0	0	0	0.076	0	0	0.556	0.573
HGF	LIF	9606.ENSP00000222390	9606.ENSP00000249075	0	0	0	0	0	0	0	0.581	0.581
HGF	PGF	9606.ENSP00000222390	9606.ENSP00000451040	0	0	0	0	0	0	0	0.658	0.658
HGF	VCAM1	9606.ENSP00000222390	9606.ENSP00000294728	0	0	0	0	0.093	0	0	0.708	0.724
HGF	TOR4A	9606.ENSP00000222390	9606.ENSP00000350102	0	0	0	0	0.06	0	0.9	0	0.901
HGF	TNS3	9606.ENSP00000222390	9606.ENSP00000312143	0	0	0	0	0.061	0.054	0.9	0.073	0.906
HGF	LAMA4	9606.ENSP00000222390	9606.ENSP00000230538	0	0	0	0	0.077	0	0.9	0.087	0.908
HGF	SPARC	9606.ENSP00000222390	9606.ENSP00000231061	0	0	0	0	0.098	0	0.9	0.329	0.934
HGF	IL7	9606.ENSP00000222390	9606.ENSP00000263851	0	0	0	0	0	0	0.9	0.442	0.941
HGF	PLAUR	9606.ENSP00000222390	9606.ENSP00000339328	0	0	0	0	0	0.133	0.9	0.527	0.955
HGF	SDC1	9606.ENSP00000222390	9606.ENSP00000370542	0	0	0	0	0	0.379	0.9	0.655	0.976
HGF	VEGFA	9606.ENSP00000222390	9606.ENSP00000478570	0	0	0	0	0	0	0.9	0.923	0.992
HIVEP2	SLC22A23	9606.ENSP00000356575	9606.ENSP00000385028	0	0	0	0	0	0	0	0.42	0.42
HIVEP3	KLF3	9606.ENSP00000361664	9606.ENSP00000261438	0	0	0	0	0	0	0	0.449	0.449
HIVEP3	PSME3	9606.ENSP00000361664	9606.ENSP00000293362	0	0	0	0	0	0.05	0.9	0	0.9
HIVEP3	RUNX2	9606.ENSP00000361664	9606.ENSP00000360493	0	0	0	0	0	0.387	0	0.473	0.663
HIVEP3	TRAF1	9606.ENSP00000361664	9606.ENSP00000362994	0	0	0	0	0.069	0.396	0	0.046	0.417
HLA-C	VCAM1	9606.ENSP00000365402	9606.ENSP00000294728	0	0	0	0	0	0	0.9	0.185	0.915
HLA-C	TRAF3IP2	9606.ENSP00000365402	9606.ENSP00000357750	0	0	0	0	0	0	0	0.472	0.472
HLA-C	SPG20	9606.ENSP00000365402	9606.ENSP00000414147	0	0	0	0	0	0	0	0.793	0.793
HLA-C	MX1	9606.ENSP00000365402	9606.ENSP00000381601	0	0	0	0	0.084	0	0.9	0.212	0.921
HMGA1	SQLE	9606.ENSP00000399888	9606.ENSP00000265896	0	0	0	0	0.076	0	0	0.669	0.681
HMGA1	VEGFA	9606.ENSP00000399888	9606.ENSP00000478570	0	0	0	0	0	0	0	0.476	0.476
HNMT	KCNS3	9606.ENSP00000280097	9606.ENSP00000385968	0	0	0	0	0	0	0	0.503	0.503
HOXC11	HOXC12	9606.ENSP00000446680	9606.ENSP00000243103	0	0	0	0.699	0.308	0	0	0.839	0.481
HOXC11	TBX3	9606.ENSP00000446680	9606.ENSP00000257566	0	0	0	0	0.137	0.098	0	0.469	0.55
HPS5	LIF	9606.ENSP00000265967	9606.ENSP00000249075	0	0	0	0	0	0	0	0.41	0.41
HR	SYNM	9606.ENSP00000370826	9606.ENSP00000336775	0	0	0	0	0.1	0	0	0.374	0.412
HS6ST1	SLIT3	9606.ENSP00000259241	9606.ENSP00000332164	0	0	0	0	0	0	0	0.408	0.408
HS6ST1	NHS	9606.ENSP00000259241	9606.ENSP00000369400	0	0	0	0	0	0	0	0.452	0.452
HS6ST1	IL17RD	9606.ENSP00000259241	9606.ENSP00000296318	0	0	0	0	0	0	0	0.672	0.672
HS6ST1	SDC1	9606.ENSP00000259241	9606.ENSP00000370542	0	0	0	0	0.062	0	0.9	0.378	0.936
HSF4	SOD2	9606.ENSP00000264009	9606.ENSP00000446252	0	0	0	0	0	0	0	0.428	0.428
HSF4	PRNP	9606.ENSP00000264009	9606.ENSP00000368752	0	0	0	0	0.065	0	0	0.51	0.522
HSF4	MFGE8	9606.ENSP00000264009	9606.ENSP00000268150	0	0	0	0	0	0	0	0.621	0.621
HTATIP2	SDPR	9606.ENSP00000392985	9606.ENSP00000305675	0	0	0	0	0	0	0	0.8	0.8
HUNK	URB1	9606.ENSP00000270112	9606.ENSP00000372199	0	0	0	0	0	0	0	0.449	0.449
IGFBP5	SPARC	9606.ENSP00000233813	9606.ENSP00000231061	0	0	0	0	0.165	0	0	0.311	0.4
IGFBP5	VEGFA	9606.ENSP00000233813	9606.ENSP00000478570	0	0	0	0	0.07	0	0	0.619	0.631
IGFBP5	MFI2	9606.ENSP00000233813	9606.ENSP00000296350	0	0	0	0	0	0	0.9	0.056	0.901
IGFBP5	MFGE8	9606.ENSP00000233813	9606.ENSP00000268150	0	0	0	0	0.087	0	0.9	0.073	0.907
IGFBP5	PRSS23	9606.ENSP00000233813	9606.ENSP00000280258	0	0	0	0	0.078	0	0.9	0.094	0.909
IGFBP5	STC2	9606.ENSP00000233813	9606.ENSP00000265087	0	0	0	0	0.095	0	0.9	0.299	0.931
IGFBP5	PAPPA2	9606.ENSP00000233813	9606.ENSP00000356634	0	0	0	0	0.072	0.379	0.9	0.625	0.975
IL17RC	IL17RD	9606.ENSP00000295981	9606.ENSP00000296318	0	0	0	0	0.059	0.087	0	0.712	0.731
IL17RC	TRAF3IP2	9606.ENSP00000295981	9606.ENSP00000357750	0	0	0	0	0	0.395	0	0.576	0.733
IL17RD	TRAF3IP2	9606.ENSP00000296318	9606.ENSP00000357750	0	0	0	0	0	0.123	0	0.403	0.454
IL4I1	SH2D3A	9606.ENSP00000472474	9606.ENSP00000245908	0	0	0	0	0	0	0	0.527	0.527
IL4I1	LIMCH1	9606.ENSP00000472474	9606.ENSP00000316891	0	0	0	0	0	0	0	0.405	0.405
IL4I1	MTR	9606.ENSP00000472474	9606.ENSP00000355536	0	0	0	0	0	0	0.9	0.089	0.905
IL7	LIF	9606.ENSP00000263851	9606.ENSP00000249075	0	0	0	0	0	0	0	0.498	0.498
IL7	NFIL3	9606.ENSP00000263851	9606.ENSP00000297689	0	0	0	0	0	0	0	0.425	0.424
IL7	PDPN	9606.ENSP00000263851	9606.ENSP00000294489	0	0	0	0	0	0	0	0.431	0.431
IL7	TNFRSF11B	9606.ENSP00000263851	9606.ENSP00000297350	0	0	0	0	0	0	0	0.442	0.442
IL7	PRDM1	9606.ENSP00000263851	9606.ENSP00000358092	0	0	0	0	0	0	0	0.457	0.457
IL7	VCAM1	9606.ENSP00000263851	9606.ENSP00000294728	0	0	0	0	0.049	0	0	0.536	0.539
IL7	TRAF1	9606.ENSP00000263851	9606.ENSP00000362994	0	0	0	0	0.076	0	0	0.541	0.558
IL7	NOG	9606.ENSP00000263851	9606.ENSP00000328181	0	0	0	0	0	0	0	0.575	0.575
IL7	VEGFA	9606.ENSP00000263851	9606.ENSP00000478570	0	0	0	0	0	0	0	0.669	0.669
IL7	TSLP	9606.ENSP00000263851	9606.ENSP00000339804	0	0	0	0	0	0	0	0.738	0.738
IL7	IRS2	9606.ENSP00000263851	9606.ENSP00000365016	0	0	0	0	0	0	0.9	0.185	0.915
INA	TANC1	9606.ENSP00000358865	9606.ENSP00000263635	0	0	0	0	0	0.432	0	0.756	0.855
INA	MAP2	9606.ENSP00000358865	9606.ENSP00000353508	0	0	0	0	0.214	0	0	0.342	0.461
IPO5	PER2	9606.ENSP00000261574	9606.ENSP00000254657	0	0	0	0	0	0	0	0.419	0.419
IPO5	NAALADL2	9606.ENSP00000261574	9606.ENSP00000404705	0	0	0	0	0.061	0	0	0.392	0.405
IPO5	MOXD1	9606.ENSP00000261574	9606.ENSP00000356940	0	0	0	0	0	0	0	0.426	0.426
IRS2	PTPRF	9606.ENSP00000365016	9606.ENSP00000353030	0	0	0	0	0	0.525	0.8	0.133	0.91
IRS2	SLC2A1	9606.ENSP00000365016	9606.ENSP00000416293	0	0	0	0	0	0	0	0.51	0.51
IRS2	SOCS2	9606.ENSP00000365016	9606.ENSP00000481249	0	0	0	0	0.06	0	0.6	0.624	0.846
IRS2	PRKCZ	9606.ENSP00000365016	9606.ENSP00000367830	0	0	0	0	0	0.157	0.8	0.423	0.894
ITGA3	NT5E	9606.ENSP00000007722	9606.ENSP00000257770	0	0	0	0	0.152	0	0	0.331	0.408
ITGA3	SPON2	9606.ENSP00000007722	9606.ENSP00000483599	0	0	0	0	0.059	0	0	0.427	0.437
ITGA3	TENM2	9606.ENSP00000007722	9606.ENSP00000429430	0	0	0	0	0.061	0.312	0	0.201	0.438
ITGA3	NTN1	9606.ENSP00000007722	9606.ENSP00000173229	0	0	0	0	0.055	0	0	0.44	0.448
ITGA3	TNXB	9606.ENSP00000007722	9606.ENSP00000407685	0	0	0	0	0	0	0.6	0.08	0.616
ITGA3	THBS2	9606.ENSP00000007722	9606.ENSP00000355751	0	0	0	0	0.065	0.173	0.6	0.254	0.738
ITGA3	ITGA5	9606.ENSP00000007722	9606.ENSP00000293379	0	0	0	0.636	0.085	0.183	0.72	0.793	0.837
ITGA3	VEGFA	9606.ENSP00000007722	9606.ENSP00000478570	0	0	0	0	0.068	0	0.9	0.223	0.921
ITGA3	PLAUR	9606.ENSP00000007722	9606.ENSP00000339328	0	0	0	0	0	0	0.9	0.292	0.926
ITGA3	ITGA8	9606.ENSP00000007722	9606.ENSP00000367316	0	0	0	0.66	0.062	0.183	0.9	0.653	0.934
ITGA3	LAMA4	9606.ENSP00000007722	9606.ENSP00000230538	0	0	0	0	0.084	0.157	0.9	0.435	0.95
ITGA5	MMP2	9606.ENSP00000293379	9606.ENSP00000219070	0	0	0	0	0.164	0	0	0.34	0.424
ITGA5	LAMA4	9606.ENSP00000293379	9606.ENSP00000230538	0	0	0	0	0.084	0.157	0.6	0.338	0.768
ITGA5	SPARC	9606.ENSP00000293379	9606.ENSP00000231061	0	0	0	0	0.262	0	0	0.243	0.418
ITGA5	NT5E	9606.ENSP00000293379	9606.ENSP00000257770	0	0	0	0	0.13	0	0	0.555	0.596
ITGA5	VEGFA	9606.ENSP00000293379	9606.ENSP00000478570	0	0	0	0	0.065	0	0	0.389	0.404
ITGA5	VCAM1	9606.ENSP00000293379	9606.ENSP00000294728	0	0	0	0	0.054	0.044	0	0.511	0.519
ITGA5	TNXB	9606.ENSP00000293379	9606.ENSP00000407685	0	0	0	0	0	0	0.6	0	0.6
ITGA5	ITGA8	9606.ENSP00000293379	9606.ENSP00000367316	0	0	0	0.93	0	0	0.72	0.421	0.727
ITGA5	THBS2	9606.ENSP00000293379	9606.ENSP00000355751	0	0	0	0	0.089	0.17	0.6	0.23	0.736
ITGA5	PLAUR	9606.ENSP00000293379	9606.ENSP00000339328	0	0	0	0	0.169	0	0.9	0.266	0.933
ITGA8	LAMA4	9606.ENSP00000367316	9606.ENSP00000230538	0	0	0	0	0.099	0.157	0.6	0.324	0.767
ITGA8	LRP3	9606.ENSP00000367316	9606.ENSP00000253193	0	0	0	0	0	0	0	0.468	0.468
ITGA8	THBS2	9606.ENSP00000367316	9606.ENSP00000355751	0	0	0	0	0.062	0.17	0.6	0.211	0.721
ITGA8	TNXB	9606.ENSP00000367316	9606.ENSP00000407685	0	0	0	0	0.064	0	0.8	0.215	0.84
ITM2B	SVIL	9606.ENSP00000367828	9606.ENSP00000348128	0	0	0	0	0	0	0	0.428	0.428
ITM2B	PRNP	9606.ENSP00000367828	9606.ENSP00000368752	0	0	0	0	0.089	0	0	0.406	0.435
ITPKC	MDK	9606.ENSP00000263370	9606.ENSP00000385451	0	0	0	0	0	0	0	0.405	0.405
ITPKC	PPP1R14C	9606.ENSP00000263370	9606.ENSP00000355260	0	0	0	0	0	0	0	0.489	0.489
ITPKC	NAALADL2	9606.ENSP00000263370	9606.ENSP00000404705	0	0	0	0	0	0	0	0.528	0.528
ITPKC	ITPR3	9606.ENSP00000263370	9606.ENSP00000363435	0	0	0	0	0.093	0.183	0	0.483	0.584
ITPKC	PLCB1	9606.ENSP00000263370	9606.ENSP00000338185	0	0	0	0	0.049	0	0.9	0.284	0.926
ITPR2	SSPN	9606.ENSP00000370744	9606.ENSP00000242729	0	0	0	0	0	0	0	0.612	0.612
ITPR2	PLCB1	9606.ENSP00000370744	9606.ENSP00000338185	0	0	0	0	0.061	0.157	0.9	0.594	0.963
ITPR2	ITPR3	9606.ENSP00000370744	9606.ENSP00000363435	0	0	0	0.969	0.053	0	0.9	0.842	0.903
ITPR3	KCNN4	9606.ENSP00000363435	9606.ENSP00000262888	0	0	0	0	0.096	0	0	0.421	0.454
ITPR3	PLCB1	9606.ENSP00000363435	9606.ENSP00000338185	0	0	0	0	0.061	0.157	0.9	0.489	0.954
ITPR3	MYLK	9606.ENSP00000363435	9606.ENSP00000353452	0	0	0	0	0.063	0	0	0.422	0.435
JADE1	SLC37A1	9606.ENSP00000226319	9606.ENSP00000344648	0	0	0	0	0	0	0	0.516	0.516
KCNE3	KCNN4	9606.ENSP00000310557	9606.ENSP00000262888	0	0	0	0	0	0	0.8	0.542	0.904
KCNE3	KCNE4	9606.ENSP00000310557	9606.ENSP00000281830	0	0	0	0	0	0	0	0.828	0.828
KCNE3	KCNQ5	9606.ENSP00000310557	9606.ENSP00000345055	0	0	0	0	0	0	0	0.608	0.608
KCNE4	KCNS3	9606.ENSP00000281830	9606.ENSP00000385968	0	0	0	0	0	0	0	0.472	0.472
KCNE4	KCNQ5	9606.ENSP00000281830	9606.ENSP00000345055	0	0	0	0	0	0	0	0.674	0.674
KCNG1	MTSS1L	9606.ENSP00000360626	9606.ENSP00000341171	0	0	0	0	0.061	0	0	0.657	0.664
KCNK6	KCNN4	9606.ENSP00000263372	9606.ENSP00000262888	0	0	0	0	0	0	0	0.517	0.517
KCNN4	VEGFA	9606.ENSP00000262888	9606.ENSP00000478570	0	0	0	0	0	0	0	0.477	0.477
KCNQ5	RDH5	9606.ENSP00000345055	9606.ENSP00000257895	0	0	0	0	0	0	0	0.425	0.424
KCNQ5	NCALD	9606.ENSP00000345055	9606.ENSP00000379256	0	0	0	0	0.062	0.185	0.9	0	0.916
KIF20A	LIG1	9606.ENSP00000378356	9606.ENSP00000263274	0	0	0	0	0.582	0	0	0	0.582
KLF4	LIF	9606.ENSP00000363804	9606.ENSP00000249075	0	0	0	0	0.065	0	0	0.714	0.722
KLF4	TBX3	9606.ENSP00000363804	9606.ENSP00000257566	0	0	0	0	0.08	0.063	0	0.686	0.706
KLF4	NT5E	9606.ENSP00000363804	9606.ENSP00000257770	0	0	0	0	0.066	0	0	0.437	0.452
KLF4	WNT2	9606.ENSP00000363804	9606.ENSP00000265441	0	0	0	0	0	0.084	0	0.463	0.487
KLF4	VCAM1	9606.ENSP00000363804	9606.ENSP00000294728	0	0	0	0	0.064	0	0	0.645	0.653
KLF4	NOG	9606.ENSP00000363804	9606.ENSP00000328181	0	0	0	0	0	0	0	0.471	0.471
KLF4	PLAUR	9606.ENSP00000363804	9606.ENSP00000339328	0	0	0	0	0.084	0	0	0.388	0.415
KLF4	RUNX2	9606.ENSP00000363804	9606.ENSP00000360493	0	0	0	0	0.065	0.054	0	0.416	0.438
KLF4	MAFB	9606.ENSP00000363804	9606.ENSP00000362410	0	0	0	0	0.087	0	0	0.387	0.416
KLF4	TAGLN	9606.ENSP00000363804	9606.ENSP00000432282	0	0	0	0	0.061	0.051	0	0.404	0.423
KLF4	MYCL	9606.ENSP00000363804	9606.ENSP00000380494	0	0	0	0	0	0	0	0.7	0.7
KLF4	VEGFA	9606.ENSP00000363804	9606.ENSP00000478570	0	0	0	0	0.046	0	0	0.71	0.712
KLHL25	RNF144B	9606.ENSP00000336800	9606.ENSP00000259939	0	0	0	0	0.061	0	0.9	0	0.902
KLHL25	SOCS2	9606.ENSP00000336800	9606.ENSP00000481249	0	0	0	0	0	0	0.9	0	0.9
KLHL25	RNF217	9606.ENSP00000336800	9606.ENSP00000428698	0	0	0	0	0.061	0	0.9	0	0.902
LAMA4	NID2	9606.ENSP00000230538	9606.ENSP00000216286	0	0	0	0	0.159	0.157	0.9	0.448	0.955
LAMA4	MMP2	9606.ENSP00000230538	9606.ENSP00000219070	0	0	0	0	0.198	0	0	0.287	0.404
LAMA4	PRNP	9606.ENSP00000230538	9606.ENSP00000368752	0	0	0	0	0	0	0.9	0	0.9
LAMA4	NTN4	9606.ENSP00000230538	9606.ENSP00000340998	0	0.001	0	0.562	0.198	0.195	0.9	0.085	0.931
LGI2	TEX2	9606.ENSP00000371548	9606.ENSP00000258991	0	0	0	0	0.062	0	0	0.407	0.42
LGI2	RNF157	9606.ENSP00000371548	9606.ENSP00000269391	0	0	0	0	0	0	0	0.441	0.441
LGR4	WNT2	9606.ENSP00000368516	9606.ENSP00000265441	0	0	0	0	0.062	0	0	0.406	0.419
LIF	NOG	9606.ENSP00000249075	9606.ENSP00000328181	0	0	0	0	0	0	0	0.4	0.4
LIF	TBX3	9606.ENSP00000249075	9606.ENSP00000257566	0	0	0	0	0.069	0	0	0.482	0.497
LIF	VEGFA	9606.ENSP00000249075	9606.ENSP00000478570	0	0	0	0	0.093	0	0	0.577	0.599
LIMCH1	PLEKHG1	9606.ENSP00000316891	9606.ENSP00000356297	0	0	0	0	0.062	0.091	0	0.406	0.449
LMCD1	TSC22D3	9606.ENSP00000157600	9606.ENSP00000361458	0	0	0	0	0	0	0	0.551	0.551
LMOD1	SH2D3A	9606.ENSP00000356257	9606.ENSP00000245908	0	0	0	0	0	0	0	0.506	0.506
LMOD1	MYL9	9606.ENSP00000356257	9606.ENSP00000279022	0	0	0	0	0.23	0	0.9	0.173	0.93
LMOD1	SYNPO2	9606.ENSP00000356257	9606.ENSP00000306015	0	0	0	0	0.259	0	0	0.278	0.443
LMOD1	MYLK	9606.ENSP00000356257	9606.ENSP00000353452	0	0	0	0	0.177	0	0.9	0.336	0.94
LMOD1	TAGLN	9606.ENSP00000356257	9606.ENSP00000432282	0	0	0	0	0.272	0	0	0.412	0.553
LPAR1	RHOB	9606.ENSP00000363553	9606.ENSP00000272233	0	0	0	0	0.068	0.058	0	0.385	0.412
LPAR1	OXTR	9606.ENSP00000363553	9606.ENSP00000324270	0	0	0	0	0	0	0.9	0.05	0.9
LPAR1	PCSK7	9606.ENSP00000363553	9606.ENSP00000325917	0	0	0	0	0	0	0	0.469	0.469
LPAR1	OPRL1	9606.ENSP00000363553	9606.ENSP00000336764	0	0	0	0.598	0	0	0.9	0.121	0.903
LPAR1	PLCB1	9606.ENSP00000363553	9606.ENSP00000338185	0	0	0	0	0	0.062	0.9	0.127	0.911
LPAR1	PTBP3	9606.ENSP00000363553	9606.ENSP00000414921	0	0	0	0	0	0	0	0.644	0.644
LPAR1	LPAR2	9606.ENSP00000363553	9606.ENSP00000443256	0	0	0	0.949	0	0	0.9	0.927	0.904
LPAR1	S1PR3	9606.ENSP00000363553	9606.ENSP00000365006	0	0	0	0.849	0	0	0.9	0.587	0.908
LPAR2	SLC9A3R1	9606.ENSP00000443256	9606.ENSP00000262613	0	0	0	0	0.061	0.343	0	0.356	0.569
LPAR2	OXTR	9606.ENSP00000443256	9606.ENSP00000324270	0	0	0	0	0	0	0.9	0	0.9
LPAR2	PCSK7	9606.ENSP00000443256	9606.ENSP00000325917	0	0	0	0	0	0	0	0.5	0.499
LPAR2	OPRL1	9606.ENSP00000443256	9606.ENSP00000336764	0	0	0	0.588	0	0	0.9	0.046	0.9
LPAR2	PLCB1	9606.ENSP00000443256	9606.ENSP00000338185	0	0	0	0	0	0.062	0.9	0.093	0.907
LPAR2	S1PR3	9606.ENSP00000443256	9606.ENSP00000365006	0	0	0	0.826	0	0	0.9	0.721	0.912
LPIN3	PRNP	9606.ENSP00000362354	9606.ENSP00000368752	0	0	0	0	0	0	0	0.52	0.52
LPIN3	PUS1	9606.ENSP00000362354	9606.ENSP00000365837	0	0	0	0	0.061	0.05	0	0.598	0.61
LRFN1	NLGN2	9606.ENSP00000248668	9606.ENSP00000305288	0	0	0	0	0.062	0.071	0	0.432	0.462
LRFN1	NTNG1	9606.ENSP00000248668	9606.ENSP00000359085	0	0	0	0	0.061	0.157	0	0.487	0.558
LRFN5	MDGA1	9606.ENSP00000298119	9606.ENSP00000402584	0	0	0	0	0.098	0	0	0.377	0.414
LRFN5	PTPRF	9606.ENSP00000298119	9606.ENSP00000353030	0	0	0	0	0	0.063	0	0.437	0.45
LRFN5	NTNG1	9606.ENSP00000298119	9606.ENSP00000359085	0	0	0	0	0.086	0.157	0	0.348	0.454
LRFN5	NLGN2	9606.ENSP00000298119	9606.ENSP00000305288	0	0	0	0	0.109	0.071	0	0.445	0.501
LRFN5	NRCAM	9606.ENSP00000298119	9606.ENSP00000368314	0	0	0	0	0.149	0.137	0	0.374	0.501
LRRC17	SAPCD2	9606.ENSP00000344242	9606.ENSP00000386348	0	0	0	0	0	0	0	0.459	0.459
LSAMP	MFI2	9606.ENSP00000419000	9606.ENSP00000296350	0	0	0	0	0	0	0.9	0.102	0.906
LSAMP	RTN4RL2	9606.ENSP00000419000	9606.ENSP00000335397	0	0	0	0	0	0.064	0.9	0	0.902
LSAMP	NIPAL2	9606.ENSP00000419000	9606.ENSP00000339256	0	0	0	0	0.061	0	0	0.39	0.402
LSAMP	NEGR1	9606.ENSP00000419000	9606.ENSP00000350364	0	0	0	0.95	0.163	0.429	0.9	0.718	0.949
LSAMP	NTNG1	9606.ENSP00000419000	9606.ENSP00000359085	0	0	0	0	0.084	0.156	0.9	0.065	0.918
LSAMP	LYPD1	9606.ENSP00000419000	9606.ENSP00000380605	0	0	0	0	0.062	0	0.9	0.083	0.906
LSAMP	MDGA1	9606.ENSP00000419000	9606.ENSP00000402584	0	0	0	0.603	0.088	0	0.9	0	0.904
LYPD1	MFI2	9606.ENSP00000380605	9606.ENSP00000296350	0	0	0	0	0	0	0.9	0	0.9
LYPD1	RTN4RL2	9606.ENSP00000380605	9606.ENSP00000335397	0	0	0	0	0	0	0.9	0	0.9
LYPD1	PLAUR	9606.ENSP00000380605	9606.ENSP00000339328	0	0	0	0	0	0	0	0.627	0.627
LYPD1	NEGR1	9606.ENSP00000380605	9606.ENSP00000350364	0	0	0	0	0.062	0	0.9	0	0.902
LYPD1	NTNG1	9606.ENSP00000380605	9606.ENSP00000359085	0	0	0	0	0.061	0	0.9	0	0.902
LYPD1	NABP1	9606.ENSP00000380605	9606.ENSP00000403683	0	0	0	0	0	0	0	0.601	0.601
LYPD1	MDGA1	9606.ENSP00000380605	9606.ENSP00000402584	0	0	0	0	0	0	0.9	0.046	0.9
MAFB	PRDM1	9606.ENSP00000362410	9606.ENSP00000358092	0	0	0	0	0	0.313	0	0.268	0.475
MAFB	SLC2A1	9606.ENSP00000362410	9606.ENSP00000416293	0	0	0	0	0	0	0	0.4	0.4
MAFF	NFIL3	9606.ENSP00000345393	9606.ENSP00000297689	0	0	0	0	0.121	0.553	0	0.247	0.678
MAFF	OXTR	9606.ENSP00000345393	9606.ENSP00000324270	0	0	0	0	0	0	0	0.641	0.641
MAGI1	PRICKLE2	9606.ENSP00000385450	9606.ENSP00000295902	0	0	0	0	0.102	0.064	0	0.626	0.658
MAGI1	PRKCZ	9606.ENSP00000385450	9606.ENSP00000367830	0	0	0	0	0.061	0.096	0.6	0	0.63
MAGI1	SYNPO	9606.ENSP00000385450	9606.ENSP00000377789	0	0	0	0	0.065	0.379	0	0.749	0.841
MAGI1	PTPRG	9606.ENSP00000385450	9606.ENSP00000418112	0	0	0	0	0.191	0.081	0	0.352	0.476
MAP1A	MAP2	9606.ENSP00000300231	9606.ENSP00000353508	0	0	0	0	0.176	0.161	0	0.393	0.544
MAP2	NR2F1	9606.ENSP00000353508	9606.ENSP00000325819	0	0	0	0	0.135	0	0	0.44	0.494
MAP2	NRCAM	9606.ENSP00000353508	9606.ENSP00000368314	0	0	0	0	0.232	0	0	0.257	0.405
MAP2	NEFL	9606.ENSP00000353508	9606.ENSP00000482169	0	0	0	0	0.231	0.379	0	0.632	0.809
MAP3K4	TSC22D3	9606.ENSP00000375986	9606.ENSP00000361458	0	0	0	0	0	0	0	0.537	0.537
MAP3K4	ZFP36	9606.ENSP00000375986	9606.ENSP00000469647	0	0	0	0	0	0.32	0	0.16	0.404
MAP3K4	PTPRG	9606.ENSP00000375986	9606.ENSP00000418112	0	0	0	0	0.051	0.262	0	0.33	0.489
MAP3K5	VEGFA	9606.ENSP00000351908	9606.ENSP00000478570	0	0	0	0	0	0	0	0.4	0.4
MAP3K5	SOD2	9606.ENSP00000351908	9606.ENSP00000446252	0	0	0	0	0	0	0	0.431	0.431
MAP3K5	TXNRD1	9606.ENSP00000351908	9606.ENSP00000434516	0	0	0	0	0	0	0	0.481	0.481
MAP3K5	TRAF1	9606.ENSP00000351908	9606.ENSP00000362994	0	0	0	0	0.097	0.363	0.9	0.613	0.974
MAP4K3	THBS2	9606.ENSP00000263881	9606.ENSP00000355751	0	0	0	0	0	0	0	0.496	0.496
MAPT	SLC9A7	9606.ENSP00000340820	9606.ENSP00000480916	0	0	0	0	0	0	0	0.484	0.483
MAPT	SYT12	9606.ENSP00000340820	9606.ENSP00000377520	0	0	0	0	0.098	0	0	0.471	0.502
MAPT	SYT11	9606.ENSP00000340820	9606.ENSP00000357307	0	0	0	0	0.152	0	0	0.471	0.532
MAPT	NEFL	9606.ENSP00000340820	9606.ENSP00000482169	0	0	0	0	0.158	0	0	0.632	0.677
MAPT	PRNP	9606.ENSP00000340820	9606.ENSP00000368752	0	0	0	0	0.062	0.379	0	0.677	0.795
MASP1	PTX3	9606.ENSP00000296280	9606.ENSP00000295927	0	0	0	0	0	0	0	0.539	0.539
MDGA1	MFI2	9606.ENSP00000402584	9606.ENSP00000296350	0	0	0	0	0	0	0.9	0	0.9
MDGA1	NLGN2	9606.ENSP00000402584	9606.ENSP00000305288	0	0	0	0	0.094	0.847	0	0.737	0.96
MDGA1	WBSCR17	9606.ENSP00000402584	9606.ENSP00000329654	0	0	0	0	0.097	0	0	0.44	0.472
MDGA1	RTN4RL2	9606.ENSP00000402584	9606.ENSP00000335397	0	0	0	0	0	0	0.9	0	0.9
MDGA1	NEGR1	9606.ENSP00000402584	9606.ENSP00000350364	0	0	0	0.604	0.076	0	0.9	0	0.903
MDGA1	NTNG1	9606.ENSP00000402584	9606.ENSP00000359085	0	0	0	0	0.061	0	0.9	0.446	0.943
MDK	SDC1	9606.ENSP00000385451	9606.ENSP00000370542	0	0	0	0	0.128	0.414	0	0.324	0.625
MDK	SPON2	9606.ENSP00000385451	9606.ENSP00000483599	0	0	0	0	0	0.311	0	0.173	0.406
MDK	VEGFA	9606.ENSP00000385451	9606.ENSP00000478570	0	0	0	0	0	0	0	0.479	0.479
METTL7A	PTX3	9606.ENSP00000448785	9606.ENSP00000295927	0	0	0	0	0	0	0.9	0	0.9
MFGE8	STC2	9606.ENSP00000268150	9606.ENSP00000265087	0	0	0	0	0.088	0	0.9	0.041	0.904
MFGE8	SDPR	9606.ENSP00000268150	9606.ENSP00000305675	0	0	0	0	0.061	0	0	0.421	0.433
MFGE8	PRNP	9606.ENSP00000268150	9606.ENSP00000368752	0	0	0	0	0	0	0	0.521	0.521
MFGE8	PRSS23	9606.ENSP00000268150	9606.ENSP00000280258	0	0	0	0	0.061	0	0.9	0	0.902
MFGE8	MFI2	9606.ENSP00000268150	9606.ENSP00000296350	0	0	0	0	0	0	0.9	0.167	0.913
MFI2	STC2	9606.ENSP00000296350	9606.ENSP00000265087	0	0	0	0	0	0	0.9	0	0.9
MFI2	PRSS23	9606.ENSP00000296350	9606.ENSP00000280258	0	0	0	0	0	0	0.9	0	0.9
MFI2	RTN4RL2	9606.ENSP00000296350	9606.ENSP00000335397	0	0	0	0	0	0	0.9	0	0.9
MFI2	NTNG1	9606.ENSP00000296350	9606.ENSP00000359085	0	0	0	0	0	0	0.9	0	0.9
MFI2	NEGR1	9606.ENSP00000296350	9606.ENSP00000350364	0	0	0	0	0	0	0.9	0.055	0.901
MGP	TAGLN	9606.ENSP00000228938	9606.ENSP00000432282	0	0	0	0	0.142	0	0	0.417	0.478
MGP	VEGFA	9606.ENSP00000228938	9606.ENSP00000478570	0	0	0	0	0.059	0	0	0.558	0.566
MGP	RUNX2	9606.ENSP00000228938	9606.ENSP00000360493	0	0	0	0	0	0	0	0.599	0.599
MGP	OPRL1	9606.ENSP00000228938	9606.ENSP00000336764	0	0	0	0	0	0	0	0.615	0.615
MGP	SPARC	9606.ENSP00000228938	9606.ENSP00000231061	0	0	0	0	0.125	0	0	0.589	0.625
MGP	TNFRSF11B	9606.ENSP00000228938	9606.ENSP00000297350	0	0	0	0	0.062	0	0	0.668	0.675
MGST2	PPL	9606.ENSP00000482639	9606.ENSP00000340510	0	0	0	0	0	0	0	0.469	0.469
MIOS	SESN2	9606.ENSP00000339881	9606.ENSP00000253063	0	0	0	0	0.057	0.993	0.8	0.569	0.999
MLPH	MREG	9606.ENSP00000264605	9606.ENSP00000484331	0	0	0	0	0.084	0	0	0.711	0.723
MMP2	NID2	9606.ENSP00000219070	9606.ENSP00000216286	0	0	0	0	0.275	0	0	0.212	0.404
MMP2	TAGLN	9606.ENSP00000219070	9606.ENSP00000432282	0	0	0	0	0.174	0	0	0.31	0.405
MMP2	PRDM1	9606.ENSP00000219070	9606.ENSP00000358092	0	0	0	0	0	0	0	0.417	0.417
MMP2	RUNX2	9606.ENSP00000219070	9606.ENSP00000360493	0	0	0	0	0	0	0	0.421	0.42
MMP2	TACSTD2	9606.ENSP00000219070	9606.ENSP00000360269	0	0	0	0	0	0	0	0.455	0.455
MMP2	SDC1	9606.ENSP00000219070	9606.ENSP00000370542	0	0	0	0	0.102	0	0	0.421	0.457
MMP2	TFPI2	9606.ENSP00000219070	9606.ENSP00000222543	0	0	0	0	0.17	0	0	0.38	0.464
MMP2	TNFRSF11B	9606.ENSP00000219070	9606.ENSP00000297350	0	0	0	0	0.098	0	0	0.441	0.474
MMP2	PGF	9606.ENSP00000219070	9606.ENSP00000451040	0	0	0	0	0.07	0	0	0.473	0.489
MMP2	VCAM1	9606.ENSP00000219070	9606.ENSP00000294728	0	0	0	0	0.111	0	0	0.583	0.613
MMP2	SLC2A1	9606.ENSP00000219070	9606.ENSP00000416293	0	0	0	0	0	0	0	0.624	0.624
MMP2	PLAT	9606.ENSP00000219070	9606.ENSP00000220809	0	0	0	0	0.158	0	0	0.581	0.632
MMP2	PLAUR	9606.ENSP00000219070	9606.ENSP00000339328	0	0	0	0	0.061	0	0	0.776	0.781
MMP2	THBS2	9606.ENSP00000219070	9606.ENSP00000355751	0	0	0	0	0.34	0.294	0	0.768	0.882
MMP2	SPARC	9606.ENSP00000219070	9606.ENSP00000231061	0	0	0	0	0.886	0	0	0.54	0.945
MMP2	VEGFA	9606.ENSP00000219070	9606.ENSP00000478570	0	0	0	0	0.065	0	0.8	0.899	0.979
MMRN2	RHOJ	9606.ENSP00000361097	9606.ENSP00000316729	0	0	0	0	0.073	0	0	0.393	0.413
MORF4L2	RAB40A	9606.ENSP00000394417	9606.ENSP00000361716	0	0	0	0	0	0	0	0.448	0.448
MRAS	RASSF2	9606.ENSP00000289104	9606.ENSP00000368710	0	0	0	0	0	0.166	0	0.358	0.442
MRAS	RAPH1	9606.ENSP00000289104	9606.ENSP00000316543	0	0	0	0	0.063	0.13	0	0.428	0.493
MRAS	RASGRP3	9606.ENSP00000289104	9606.ENSP00000384192	0	0	0	0	0	0.266	0.6	0.235	0.755
MSRB1	TXNRD1	9606.ENSP00000355084	9606.ENSP00000434516	0.187	0	0	0	0.148	0.052	0	0.769	0.828
MT-ATP6	SOD2	9606.ENSP00000354632	9606.ENSP00000446252	0	0	0	0	0	0	0	0.463	0.463
MT-ATP6	MT-ND6	9606.ENSP00000354632	9606.ENSP00000354665	0	0	0	0	0.687	0	0	0.953	0.984
MT1X	SOD2	9606.ENSP00000377995	9606.ENSP00000446252	0	0	0	0	0.062	0	0	0.487	0.498
MT1X	SLC39A8	9606.ENSP00000377995	9606.ENSP00000378310	0	0	0	0	0	0	0	0.541	0.541
MX1	SOD2	9606.ENSP00000381601	9606.ENSP00000446252	0	0	0	0	0.087	0.133	0	0.397	0.482
MX1	MYD88	9606.ENSP00000381601	9606.ENSP00000401399	0	0	0	0	0.113	0	0	0.498	0.536
MYCBP2	RNF112	9606.ENSP00000444596	9606.ENSP00000454919	0	0	0	0	0.061	0.059	0	0.473	0.493
MYD88	VCAM1	9606.ENSP00000401399	9606.ENSP00000294728	0	0	0	0	0.062	0	0	0.448	0.46
MYD88	PTX3	9606.ENSP00000401399	9606.ENSP00000295927	0	0	0	0	0	0	0	0.573	0.573
MYD88	TSLP	9606.ENSP00000401399	9606.ENSP00000339804	0	0	0	0	0	0	0	0.447	0.447
MYD88	MYLK	9606.ENSP00000401399	9606.ENSP00000353452	0	0	0	0	0	0	0	0.451	0.451
MYD88	TRAF1	9606.ENSP00000401399	9606.ENSP00000362994	0	0	0	0	0.076	0.266	0	0.452	0.596
MYD88	SLC16A3	9606.ENSP00000401399	9606.ENSP00000463978	0	0	0	0	0	0	0	0.405	0.405
MYD88	VEGFA	9606.ENSP00000401399	9606.ENSP00000478570	0	0	0	0	0	0	0	0.441	0.441
MYL9	RHOB	9606.ENSP00000279022	9606.ENSP00000272233	0	0	0	0	0.085	0.161	0.9	0.411	0.948
MYL9	PIP4K2C	9606.ENSP00000279022	9606.ENSP00000347032	0	0	0	0	0	0.406	0	0.066	0.421
MYL9	SPEG	9606.ENSP00000279022	9606.ENSP00000311684	0	0	0	0	0.086	0.371	0	0.179	0.487
MYL9	PPP1R14A	9606.ENSP00000279022	9606.ENSP00000301242	0	0	0	0	0.101	0	0	0.65	0.672
MYL9	TAGLN	9606.ENSP00000279022	9606.ENSP00000432282	0	0	0	0	0.775	0	0	0.485	0.879
MYL9	MYLK	9606.ENSP00000279022	9606.ENSP00000353452	0	0	0	0	0.289	0.553	0.9	0.943	0.997
MYLK	RHOB	9606.ENSP00000353452	9606.ENSP00000272233	0	0	0	0	0	0.157	0	0.361	0.438
MYLK	PPP1R14A	9606.ENSP00000353452	9606.ENSP00000301242	0	0	0	0	0.075	0	0	0.703	0.713
MYLK	SVIL	9606.ENSP00000353452	9606.ENSP00000348128	0	0	0	0	0.061	0.379	0	0.343	0.583
MYLK	SLC2A10	9606.ENSP00000353452	9606.ENSP00000352216	0	0	0	0	0.061	0	0	0.448	0.459
MYLK	TAGLN	9606.ENSP00000353452	9606.ENSP00000432282	0	0	0	0	0.192	0	0	0.478	0.561
MYLK	VEGFA	9606.ENSP00000353452	9606.ENSP00000478570	0	0	0	0	0	0	0	0.61	0.61
MYO10	NTN1	9606.ENSP00000421280	9606.ENSP00000173229	0	0	0	0	0.061	0	0.9	0.281	0.926
MYO10	TRAK1	9606.ENSP00000421280	9606.ENSP00000328998	0	0	0	0	0	0.127	0	0.355	0.413
MYO10	TOR4A	9606.ENSP00000421280	9606.ENSP00000350102	0	0	0	0	0	0	0	0.416	0.416
MYO10	TRPS1	9606.ENSP00000421280	9606.ENSP00000379065	0	0	0	0	0.058	0	0	0.426	0.436
NAALADL2	PPP1R14C	9606.ENSP00000404705	9606.ENSP00000355260	0	0	0	0	0	0	0	0.4	0.4
NAALADL2	PI16	9606.ENSP00000404705	9606.ENSP00000362778	0	0	0	0	0	0	0	0.457	0.457
NEGR1	RTN4RL2	9606.ENSP00000350364	9606.ENSP00000335397	0	0	0	0	0.061	0.064	0.9	0	0.904
NEGR1	NTNG1	9606.ENSP00000350364	9606.ENSP00000359085	0	0	0	0	0.097	0.156	0.9	0.116	0.923
NFIL3	PER2	9606.ENSP00000297689	9606.ENSP00000254657	0	0	0	0	0.062	0	0.9	0.871	0.986
NFIL3	PRDM1	9606.ENSP00000297689	9606.ENSP00000358092	0	0	0	0	0.052	0.054	0	0.399	0.413
NFIL3	RUNX2	9606.ENSP00000297689	9606.ENSP00000360493	0	0	0	0	0	0.371	0	0.172	0.457
NFIL3	PLEKHG1	9606.ENSP00000297689	9606.ENSP00000356297	0	0	0	0	0	0	0	0.465	0.465
NFIL3	TRAF1	9606.ENSP00000297689	9606.ENSP00000362994	0	0	0	0	0	0.077	0	0.449	0.47
NID2	SPARC	9606.ENSP00000216286	9606.ENSP00000231061	0	0	0	0	0.328	0	0	0.378	0.565
NLGN2	NTNG1	9606.ENSP00000305288	9606.ENSP00000359085	0	0	0	0	0.062	0.157	0	0.358	0.448
NLGN2	PHGDH	9606.ENSP00000305288	9606.ENSP00000358417	0	0	0	0	0.076	0	0	0.556	0.572
NLGN2	NRCAM	9606.ENSP00000305288	9606.ENSP00000368314	0	0	0	0	0.103	0.085	0	0.534	0.585
NOG	WNT2	9606.ENSP00000328181	9606.ENSP00000265441	0	0	0	0	0.056	0	0	0.561	0.568
NOG	WNT9A	9606.ENSP00000328181	9606.ENSP00000272164	0	0	0	0	0.061	0	0	0.399	0.411
NOG	VEGFA	9606.ENSP00000328181	9606.ENSP00000478570	0	0	0	0	0	0	0	0.477	0.477
NOG	ROR2	9606.ENSP00000328181	9606.ENSP00000364860	0	0	0	0	0	0	0	0.62	0.62
NOG	RUNX2	9606.ENSP00000328181	9606.ENSP00000360493	0	0	0	0	0	0	0	0.647	0.647
NOV	SPARC	9606.ENSP00000259526	9606.ENSP00000231061	0	0	0	0	0.085	0	0	0.529	0.55
NOV	VEGFA	9606.ENSP00000259526	9606.ENSP00000478570	0	0	0	0	0	0	0	0.662	0.662
NPHP3	OFD1	9606.ENSP00000338766	9606.ENSP00000344314	0	0	0	0	0.051	0	0	0.58	0.584
NPHP3	SDCCAG8	9606.ENSP00000338766	9606.ENSP00000355499	0	0	0	0	0	0	0	0.656	0.656
NRCAM	NTN1	9606.ENSP00000368314	9606.ENSP00000173229	0	0	0	0	0.084	0	0	0.453	0.478
NRCAM	NRP2	9606.ENSP00000368314	9606.ENSP00000353582	0	0	0	0	0	0	0.9	0.506	0.948
NRCAM	SEMA3B	9606.ENSP00000368314	9606.ENSP00000484146	0	0	0	0	0	0	0	0.454	0.454
NRCAM	TENM2	9606.ENSP00000368314	9606.ENSP00000429430	0	0	0	0	0.099	0	0	0.45	0.483
NRCAM	PTPRG	9606.ENSP00000368314	9606.ENSP00000418112	0	0	0	0	0.069	0.412	0	0.149	0.493
NRP2	NTN1	9606.ENSP00000353582	9606.ENSP00000173229	0	0	0	0	0.061	0	0	0.48	0.491
NRP2	ST8SIA4	9606.ENSP00000353582	9606.ENSP00000231461	0	0	0	0	0	0.125	0	0.45	0.498
NRP2	PDPN	9606.ENSP00000353582	9606.ENSP00000294489	0	0	0	0	0.065	0	0	0.464	0.478
NRP2	SLIT3	9606.ENSP00000353582	9606.ENSP00000332164	0	0	0	0	0	0	0	0.465	0.465
NRP2	SLIT2	9606.ENSP00000353582	9606.ENSP00000422591	0	0	0	0	0.085	0	0	0.461	0.486
NRP2	PGF	9606.ENSP00000353582	9606.ENSP00000451040	0	0	0	0	0	0.379	0	0.577	0.726
NRP2	SEMA3B	9606.ENSP00000353582	9606.ENSP00000484146	0	0	0	0	0	0.458	0	0.856	0.918
NRP2	VEGFA	9606.ENSP00000353582	9606.ENSP00000478570	0	0	0	0	0	0.972	0.9	0.651	0.998
NT5DC3	SLC6A15	9606.ENSP00000376615	9606.ENSP00000266682	0	0	0	0	0	0	0	0.447	0.447
NT5E	PGM2L1	9606.ENSP00000257770	9606.ENSP00000298198	0.044	0	0	0	0	0	0	0.406	0.407
NT5E	SLC29A1	9606.ENSP00000257770	9606.ENSP00000377424	0	0	0	0	0	0	0	0.519	0.519
NT5E	VEGFA	9606.ENSP00000257770	9606.ENSP00000478570	0	0	0	0	0.074	0	0	0.587	0.601
NT5E	RUNX2	9606.ENSP00000257770	9606.ENSP00000360493	0	0	0	0	0.06	0	0	0.621	0.628
NT5E	VCAM1	9606.ENSP00000257770	9606.ENSP00000294728	0	0	0	0	0.061	0	0	0.684	0.69
NTN1	VEGFA	9606.ENSP00000173229	9606.ENSP00000478570	0	0	0	0	0.06	0	0	0.4	0.411
NTN1	RAPH1	9606.ENSP00000173229	9606.ENSP00000316543	0	0	0	0	0.061	0	0	0.563	0.572
NTN1	SEMA3B	9606.ENSP00000173229	9606.ENSP00000484146	0	0	0	0	0.062	0.09	0	0.65	0.675
NTN1	SLIT2	9606.ENSP00000173229	9606.ENSP00000422591	0	0	0	0	0.078	0.092	0	0.87	0.882
NTN1	SLIT3	9606.ENSP00000173229	9606.ENSP00000332164	0	0	0	0	0.078	0.092	0	0.893	0.903
NTN4	NTNG1	9606.ENSP00000340998	9606.ENSP00000359085	0	0	0	0.683	0.157	0.195	0	0.595	0.422
NTNG1	SLIT3	9606.ENSP00000359085	9606.ENSP00000332164	0	0	0	0	0.064	0.157	0	0.43	0.511
NTNG1	RTN4RL2	9606.ENSP00000359085	9606.ENSP00000335397	0	0	0	0	0.061	0.157	0.9	0.043	0.914
NTNG1	SLIT2	9606.ENSP00000359085	9606.ENSP00000422591	0	0	0	0	0.064	0.157	0	0.336	0.43
NTNG1	TENM2	9606.ENSP00000359085	9606.ENSP00000429430	0	0	0	0	0.087	0.05	0	0.441	0.473
NUAK2	RNF144B	9606.ENSP00000356125	9606.ENSP00000259939	0	0	0	0	0	0	0	0.499	0.499
NUDT14	NUDT4	9606.ENSP00000376349	9606.ENSP00000338352	0	0	0	0	0	0	0	0.501	0.501
OFD1	SDCCAG8	9606.ENSP00000344314	9606.ENSP00000355499	0	0	0	0	0.06	0.179	0.9	0.767	0.979
OPN3	SYT11	9606.ENSP00000355512	9606.ENSP00000357307	0	0	0	0	0	0	0	0.416	0.416
OPRL1	S1PR3	9606.ENSP00000336764	9606.ENSP00000365006	0	0	0	0.581	0	0	0.9	0.074	0.901
OXTR	PGF	9606.ENSP00000324270	9606.ENSP00000451040	0	0	0	0	0	0	0	0.464	0.464
OXTR	PLCB1	9606.ENSP00000324270	9606.ENSP00000338185	0	0	0	0	0	0.062	0.9	0.193	0.917
P4HA3	RCSD1	9606.ENSP00000401749	9606.ENSP00000356828	0	0	0	0	0	0	0	0.696	0.696
PACSIN3	WNK4	9606.ENSP00000440945	9606.ENSP00000246914	0	0	0	0	0.061	0	0	0.392	0.405
PACSIN3	SYT11	9606.ENSP00000440945	9606.ENSP00000357307	0	0	0	0	0	0	0.9	0	0.9
PAPLN	SPARC	9606.ENSP00000345395	9606.ENSP00000231061	0	0	0	0	0.904	0	0	0.224	0.922
PDGFD	PLAT	9606.ENSP00000376865	9606.ENSP00000220809	0	0	0	0	0.061	0	0.9	0.228	0.921
PDGFD	PLAUR	9606.ENSP00000376865	9606.ENSP00000339328	0	0	0	0	0	0	0.9	0.178	0.914
PDGFD	VEGFA	9606.ENSP00000376865	9606.ENSP00000478570	0	0	0	0	0	0	0	0.477	0.477
PDPN	VCAM1	9606.ENSP00000294489	9606.ENSP00000294728	0	0	0	0	0	0	0	0.437	0.437
PDPN	VEGFA	9606.ENSP00000294489	9606.ENSP00000478570	0	0	0	0	0	0	0	0.594	0.594
PEAK1	SDCCAG8	9606.ENSP00000452796	9606.ENSP00000355499	0	0	0	0	0	0	0	0.626	0.626
PER2	STC2	9606.ENSP00000254657	9606.ENSP00000265087	0	0	0	0	0	0	0	0.453	0.453
PGF	VCAM1	9606.ENSP00000451040	9606.ENSP00000294728	0	0	0	0	0	0	0	0.473	0.473
PGF	THBS2	9606.ENSP00000451040	9606.ENSP00000355751	0	0	0	0	0	0	0	0.401	0.4
PGF	TNXB	9606.ENSP00000451040	9606.ENSP00000407685	0	0	0	0	0	0	0	0.452	0.452
PGF	VEGFA	9606.ENSP00000451040	9606.ENSP00000478570	0	0	0	0.897	0	0.514	0.9	0.942	0.954
PGM2L1	PPP1R14A	9606.ENSP00000298198	9606.ENSP00000301242	0	0	0	0	0	0	0	0.518	0.518
PHLPP1	SLC9A3R1	9606.ENSP00000262719	9606.ENSP00000262613	0	0	0	0	0	0.336	0	0.563	0.698
PIP4K2C	PLIN4	9606.ENSP00000347032	9606.ENSP00000301286	0	0	0	0	0	0	0	0.441	0.441
PIP4K2C	PLCB1	9606.ENSP00000347032	9606.ENSP00000338185	0	0	0	0	0	0.085	0.9	0.111	0.911
PLAT	PPL	9606.ENSP00000220809	9606.ENSP00000340510	0	0	0	0	0	0	0	0.403	0.403
PLAT	SPARC	9606.ENSP00000220809	9606.ENSP00000231061	0	0	0	0	0.109	0.342	0	0.111	0.433
PLAT	VCAM1	9606.ENSP00000220809	9606.ENSP00000294728	0	0	0	0	0.087	0	0	0.477	0.503
PLAT	TFPI2	9606.ENSP00000220809	9606.ENSP00000222543	0	0	0	0	0.119	0.132	0	0.432	0.528
PLAT	PRSS23	9606.ENSP00000220809	9606.ENSP00000280258	0	0	0	0	0.098	0	0	0.538	0.565
PLAT	VEGFA	9606.ENSP00000220809	9606.ENSP00000478570	0	0	0	0	0.084	0	0	0.707	0.721
PLAT	PLAUR	9606.ENSP00000220809	9606.ENSP00000339328	0	0	0	0	0	0.133	0	0.726	0.752
PLAT	S100A10	9606.ENSP00000220809	9606.ENSP00000357801	0	0	0	0	0.062	0	0.9	0.623	0.961
PLAUR	S100A10	9606.ENSP00000339328	9606.ENSP00000357801	0	0	0	0	0.097	0.32	0	0.326	0.55
PLAUR	VEGFA	9606.ENSP00000339328	9606.ENSP00000478570	0	0	0	0	0	0	0	0.63	0.63
PLAUR	TMEM63A	9606.ENSP00000339328	9606.ENSP00000355800	0	0	0	0	0.057	0	0.9	0	0.901
PLCB1	SLC9A3R1	9606.ENSP00000338185	9606.ENSP00000262613	0	0	0	0	0	0.332	0	0.468	0.629
PLCB1	SH2D4A	9606.ENSP00000338185	9606.ENSP00000265807	0	0	0	0	0	0	0	0.415	0.415
PLCB1	PTH1R	9606.ENSP00000338185	9606.ENSP00000321999	0	0	0	0	0	0	0	0.55	0.55
PLEKHG2	RHOB	9606.ENSP00000392906	9606.ENSP00000272233	0	0	0	0	0.049	0.08	0.9	0.078	0.908
PLEKHG2	RHOJ	9606.ENSP00000392906	9606.ENSP00000316729	0	0	0	0	0.049	0.08	0.9	0.051	0.905
PLEKHG2	RHOBTB1	9606.ENSP00000392906	9606.ENSP00000338671	0	0	0	0	0.049	0.08	0.9	0.052	0.905
PPFIBP2	PTPRF	9606.ENSP00000299492	9606.ENSP00000353030	0	0	0	0	0.063	0	0.9	0.711	0.97
PPP1R14A	RHOB	9606.ENSP00000301242	9606.ENSP00000272233	0	0	0	0	0.063	0	0.9	0.181	0.916
PPP1R14C	PTH1R	9606.ENSP00000355260	9606.ENSP00000321999	0	0	0	0	0	0	0	0.442	0.442
PPP1R3G	STEAP4	9606.ENSP00000393832	9606.ENSP00000369419	0	0	0	0	0	0	0	0.54	0.54
PRDM1	VEGFA	9606.ENSP00000358092	9606.ENSP00000478570	0	0	0	0	0	0	0	0.491	0.491
PRDM1	SDC1	9606.ENSP00000358092	9606.ENSP00000370542	0	0	0	0	0	0	0	0.684	0.684
PREX1	RHOB	9606.ENSP00000361009	9606.ENSP00000272233	0	0	0	0	0	0.285	0.9	0.416	0.954
PREX1	RHOJ	9606.ENSP00000361009	9606.ENSP00000316729	0	0	0	0	0	0.285	0.9	0.255	0.942
PREX1	RHOBTB1	9606.ENSP00000361009	9606.ENSP00000338671	0	0	0	0	0	0.285	0.9	0.292	0.944
PRICKLE2	WNT9A	9606.ENSP00000295902	9606.ENSP00000272164	0	0	0	0	0	0.157	0	0.365	0.441
PRKCH	RHOB	9606.ENSP00000329127	9606.ENSP00000272233	0	0	0	0	0.061	0.391	0	0.21	0.509
PRKCZ	SLC9A3R1	9606.ENSP00000367830	9606.ENSP00000262613	0	0	0	0	0	0.366	0	0.188	0.463
PRKCZ	VEGFA	9606.ENSP00000367830	9606.ENSP00000478570	0	0	0	0	0	0	0	0.555	0.555
PRNP	RASSF2	9606.ENSP00000368752	9606.ENSP00000368710	0	0	0	0	0	0	0	0.595	0.595
PRSS23	STC2	9606.ENSP00000280258	9606.ENSP00000265087	0	0	0	0	0.088	0	0.9	0	0.904
PSME3	RAB40A	9606.ENSP00000293362	9606.ENSP00000361716	0	0	0	0	0	0.475	0	0	0.475
PTH1R	SLC9A3R1	9606.ENSP00000321999	9606.ENSP00000262613	0	0	0	0	0.061	0.393	0	0.571	0.734
PTH1R	TNFRSF11B	9606.ENSP00000321999	9606.ENSP00000297350	0	0	0	0	0.06	0	0	0.473	0.483
PTH1R	RUNX2	9606.ENSP00000321999	9606.ENSP00000360493	0	0	0	0	0	0	0	0.598	0.598
PTPRF	SHROOM3	9606.ENSP00000353030	9606.ENSP00000296043	0	0	0	0	0.16	0	0	0.329	0.412
PTX3	VCAM1	9606.ENSP00000295927	9606.ENSP00000294728	0	0	0	0	0.086	0	0	0.375	0.404
PTX3	VEGFA	9606.ENSP00000295927	9606.ENSP00000478570	0	0	0	0	0.06	0	0	0.651	0.658
RAB40A	RAB6B	9606.ENSP00000361716	9606.ENSP00000285208	0	0	0.297	0.795	0.062	0	0.9	0.131	0.909
RAPH1	RASSF2	9606.ENSP00000316543	9606.ENSP00000368710	0	0	0	0	0	0	0	0.45	0.45
RASSF2	SDPR	9606.ENSP00000368710	9606.ENSP00000305675	0	0	0	0	0	0	0	0.442	0.442
RASSF2	RASSF4	9606.ENSP00000368710	9606.ENSP00000339692	0	0	0	0.953	0.087	0	0.8	0.573	0.814
RDH5	SDPR	9606.ENSP00000257895	9606.ENSP00000305675	0	0	0	0	0	0	0	0.558	0.558
RHOB	TACSTD2	9606.ENSP00000272233	9606.ENSP00000360269	0	0	0	0	0	0	0	0.411	0.411
RHOB	VEGFA	9606.ENSP00000272233	9606.ENSP00000478570	0	0	0	0	0	0	0	0.65	0.65
RHOB	RHOJ	9606.ENSP00000272233	9606.ENSP00000316729	0	0	0.373	0.929	0.06	0	0.9	0.395	0.906
RHOB	RHOBTB1	9606.ENSP00000272233	9606.ENSP00000338671	0	0	0	0.809	0.06	0	0.9	0.378	0.908
RHOBTB1	RHOJ	9606.ENSP00000338671	9606.ENSP00000316729	0	0	0	0.773	0	0	0.9	0.434	0.909
RNF112	TASP1	9606.ENSP00000454919	9606.ENSP00000338624	0	0	0	0	0	0	0	0.464	0.464
RNF144B	RNF217	9606.ENSP00000259939	9606.ENSP00000428698	0	0	0	0.606	0.062	0	0.9	0.741	0.93
RNF157	TEX2	9606.ENSP00000269391	9606.ENSP00000258991	0	0	0	0	0.062	0	0	0.448	0.46
RNF157	TRIL	9606.ENSP00000269391	9606.ENSP00000479256	0	0	0	0	0.062	0	0	0.441	0.453
RNF217	TMEM132B	9606.ENSP00000428698	9606.ENSP00000299308	0	0	0	0	0	0	0	0.456	0.456
ROR2	WNT2	9606.ENSP00000364860	9606.ENSP00000265441	0	0	0	0	0	0.191	0	0.458	0.543
ROR2	WNT9A	9606.ENSP00000364860	9606.ENSP00000272164	0	0	0	0	0	0.173	0	0.444	0.521
RUNX2	SPARC	9606.ENSP00000360493	9606.ENSP00000231061	0	0	0	0	0	0	0	0.762	0.762
RUNX2	WNT2	9606.ENSP00000360493	9606.ENSP00000265441	0	0	0	0	0	0	0	0.66	0.66
RUNX2	WNT9A	9606.ENSP00000360493	9606.ENSP00000272164	0	0	0	0	0	0	0	0.404	0.404
RUNX2	VCAM1	9606.ENSP00000360493	9606.ENSP00000294728	0	0	0	0	0	0	0	0.42	0.42
RUNX2	TNFRSF11B	9606.ENSP00000360493	9606.ENSP00000297350	0	0	0	0	0	0	0	0.8	0.8
RUNX2	ZNF521	9606.ENSP00000360493	9606.ENSP00000354794	0	0	0	0	0	0.263	0	0.607	0.698
RUNX2	TAGLN	9606.ENSP00000360493	9606.ENSP00000432282	0	0	0	0	0	0	0	0.405	0.405
RUNX2	SLC2A1	9606.ENSP00000360493	9606.ENSP00000416293	0	0	0	0	0	0	0	0.491	0.491
RUNX2	TMEM119	9606.ENSP00000360493	9606.ENSP00000376553	0	0	0	0	0	0	0	0.542	0.542
RUNX2	VEGFA	9606.ENSP00000360493	9606.ENSP00000478570	0	0	0	0	0	0	0	0.806	0.806
RUNX2	TRPS1	9606.ENSP00000360493	9606.ENSP00000379065	0	0	0	0	0	0.26	0	0.877	0.906
S100A10	TAGLN	9606.ENSP00000357801	9606.ENSP00000432282	0	0	0	0	0.627	0	0	0.14	0.666
SAMD3	TMEM200A	9606.ENSP00000402092	9606.ENSP00000376224	0	0	0	0	0	0	0	0.44	0.44
SDC1	TNFRSF8	9606.ENSP00000370542	9606.ENSP00000263932	0	0	0	0	0	0	0	0.672	0.672
SDC1	VCAM1	9606.ENSP00000370542	9606.ENSP00000294728	0	0	0	0	0	0	0	0.422	0.422
SDC1	THBS2	9606.ENSP00000370542	9606.ENSP00000355751	0	0	0	0	0.08	0	0.6	0.186	0.674
SDC1	VEGFA	9606.ENSP00000370542	9606.ENSP00000478570	0	0	0	0	0.076	0	0	0.556	0.572
SDC1	TNXB	9606.ENSP00000370542	9606.ENSP00000407685	0	0	0	0	0	0	0.8	0.059	0.803
SEMA3B	SLIT3	9606.ENSP00000484146	9606.ENSP00000332164	0	0	0	0	0.062	0	0	0.574	0.583
SEMA3B	SLIT2	9606.ENSP00000484146	9606.ENSP00000422591	0	0	0	0	0.061	0	0	0.508	0.518
SEMA3B	VEGFA	9606.ENSP00000484146	9606.ENSP00000478570	0	0	0	0	0.088	0	0	0.63	0.648
SESN2	VEGFA	9606.ENSP00000253063	9606.ENSP00000478570	0	0	0	0	0	0	0	0.658	0.658
SHB	WASF3	9606.ENSP00000366936	9606.ENSP00000335055	0	0	0	0	0	0	0.9	0	0.9
SHB	VEGFA	9606.ENSP00000366936	9606.ENSP00000478570	0	0	0	0	0.076	0	0.9	0.316	0.931
SIX1	TSC22D3	9606.ENSP00000247182	9606.ENSP00000361458	0	0	0	0	0	0	0	0.408	0.408
SLC16A3	SLC2A1	9606.ENSP00000463978	9606.ENSP00000416293	0	0	0	0	0.064	0	0	0.736	0.742
SLC16A3	VEGFA	9606.ENSP00000463978	9606.ENSP00000478570	0	0	0	0	0.067	0	0	0.65	0.66
SLC16A5	SLC37A1	9606.ENSP00000390564	9606.ENSP00000344648	0	0	0	0	0.055	0	0	0.544	0.55
SLC16A5	SLC39A8	9606.ENSP00000390564	9606.ENSP00000378310	0	0	0	0	0.061	0	0	0.513	0.523
SLC22A23	ZNF521	9606.ENSP00000385028	9606.ENSP00000354794	0	0	0	0	0	0	0	0.47	0.47
SLC2A1	SOD2	9606.ENSP00000416293	9606.ENSP00000446252	0	0	0	0	0	0.05	0	0.434	0.439
SLC2A1	VEGFA	9606.ENSP00000416293	9606.ENSP00000478570	0	0	0	0	0.061	0	0	0.827	0.831
SLIT2	SLIT3	9606.ENSP00000422591	9606.ENSP00000332164	0	0	0	0.973	0.097	0	0.9	0.732	0.907
SMOC2	SPARC	9606.ENSP00000346537	9606.ENSP00000231061	0	0	0	0	0.095	0	0	0.505	0.533
SMOC2	THBS2	9606.ENSP00000346537	9606.ENSP00000355751	0	0	0	0	0.098	0	0	0.484	0.515
SOD2	TAGLN	9606.ENSP00000446252	9606.ENSP00000432282	0	0	0	0	0	0	0	0.462	0.462
SOD2	TXNRD1	9606.ENSP00000446252	9606.ENSP00000434516	0.247	0	0	0	0.147	0	0	0.834	0.884
SOD2	VEGFA	9606.ENSP00000446252	9606.ENSP00000478570	0	0	0	0	0	0	0	0.511	0.511
SPARC	VCAM1	9606.ENSP00000231061	9606.ENSP00000294728	0	0	0	0	0.147	0	0	0.348	0.42
SPARC	THSD4	9606.ENSP00000231061	9606.ENSP00000347484	0	0	0	0	0.425	0	0	0.058	0.435
SPARC	TAGLN	9606.ENSP00000231061	9606.ENSP00000432282	0	0	0	0	0.192	0	0	0.347	0.45
SPARC	SPRY1	9606.ENSP00000231061	9606.ENSP00000481675	0	0	0	0	0.065	0	0	0.548	0.559
SPARC	TNFRSF11B	9606.ENSP00000231061	9606.ENSP00000297350	0	0	0	0	0.084	0	0	0.592	0.61
SPARC	THBS2	9606.ENSP00000231061	9606.ENSP00000355751	0	0	0	0	0.275	0	0	0.516	0.635
SPARC	TOR4A	9606.ENSP00000231061	9606.ENSP00000350102	0	0	0	0	0	0	0.9	0	0.9
SPARC	VEGFA	9606.ENSP00000231061	9606.ENSP00000478570	0	0	0	0	0	0.379	0.9	0.537	0.968
SPON2	THSD4	9606.ENSP00000483599	9606.ENSP00000347484	0	0	0	0	0.064	0	0.9	0.096	0.907
SPON2	THBS2	9606.ENSP00000483599	9606.ENSP00000355751	0	0	0	0	0.087	0	0.9	0.212	0.921
SPRY1	VEGFA	9606.ENSP00000481675	9606.ENSP00000478570	0	0	0	0	0	0	0	0.483	0.483
SSPN	SYNM	9606.ENSP00000242729	9606.ENSP00000336775	0	0	0	0	0.105	0	0	0.405	0.445
STX3	ZNF106	9606.ENSP00000338562	9606.ENSP00000263805	0	0	0	0	0.049	0.06	0	0.456	0.471
STX3	SYT11	9606.ENSP00000338562	9606.ENSP00000357307	0	0	0	0	0	0.3	0	0.579	0.693
STX3	SYT12	9606.ENSP00000338562	9606.ENSP00000377520	0	0	0	0	0	0.3	0	0.585	0.697
SVIL	VCAM1	9606.ENSP00000348128	9606.ENSP00000294728	0	0	0	0	0	0	0.54	0	0.54
SVIL	SYNPO2	9606.ENSP00000348128	9606.ENSP00000306015	0	0	0	0	0.064	0	0	0.431	0.444
TBX3	WNT2	9606.ENSP00000257566	9606.ENSP00000265441	0	0	0	0	0.065	0.182	0	0.378	0.483
TBX3	WNT9A	9606.ENSP00000257566	9606.ENSP00000272164	0	0	0	0	0.069	0.182	0	0.526	0.607
TEX2	TRIL	9606.ENSP00000258991	9606.ENSP00000479256	0	0	0	0	0	0	0	0.41	0.41
TFEB	VEGFA	9606.ENSP00000351742	9606.ENSP00000478570	0	0	0	0	0	0	0	0.502	0.502
THBS2	THSD4	9606.ENSP00000355751	9606.ENSP00000347484	0	0	0	0.541	0.061	0	0.9	0.114	0.905
THBS2	VEGFA	9606.ENSP00000355751	9606.ENSP00000478570	0	0	0	0	0.069	0	0	0.547	0.56
TNFRSF11B	WNT2	9606.ENSP00000297350	9606.ENSP00000265441	0	0	0	0	0	0	0	0.529	0.529
TNFRSF11B	VEGFA	9606.ENSP00000297350	9606.ENSP00000478570	0	0	0	0	0	0	0	0.577	0.577
TNFRSF8	TRAF1	9606.ENSP00000263932	9606.ENSP00000362994	0	0	0	0	0.081	0.379	0	0.529	0.707
TNXB	VEGFA	9606.ENSP00000407685	9606.ENSP00000478570	0	0	0	0	0	0.379	0	0.125	0.433
TOR4A	VEGFA	9606.ENSP00000350102	9606.ENSP00000478570	0	0	0	0	0	0	0.9	0	0.9
TRAF1	TRAF3IP2	9606.ENSP00000362994	9606.ENSP00000357750	0	0	0	0	0	0.371	0	0.188	0.467
TSC22D3	ZFP36	9606.ENSP00000361458	9606.ENSP00000469647	0	0	0	0	0.124	0	0	0.359	0.414
VCAM1	VEGFA	9606.ENSP00000294728	9606.ENSP00000478570	0	0	0	0	0.061	0	0	0.848	0.852
VEGFA	WNT2	9606.ENSP00000478570	9606.ENSP00000265441	0	0	0	0	0	0	0	0.56	0.56
VEGFA	ZFP36	9606.ENSP00000478570	9606.ENSP00000469647	0	0	0	0	0	0	0	0.619	0.619
WISP2	WNT2	9606.ENSP00000361959	9606.ENSP00000265441	0	0	0	0	0	0	0	0.426	0.426
WNT2	WNT9A	9606.ENSP00000265441	9606.ENSP00000272164	0	0	0	0.847	0.062	0.263	0.9	0.542	0.93
ZC3H12A	ZFP36	9606.ENSP00000362179	9606.ENSP00000469647	0	0	0	0	0.163	0	0	0.531	0.591
